# Supplementary material for: Genetic determinants of pOXA-48 plasmid maintenance and propagation in Escherichia coli
Source: Nat Commun. 2025 Aug 19;16:7734. doi: 10.1038/s41467-025-62404-7 (PMC12365149; doi:10.1038/s41467-025-62404-7)
Supplement: Supplementary file 4 — Supplementary Data 1 [file 41467_2025_62404_MOESM4_ESM.xlsx]

## Sheet: simple_statistic
genus	strain	condition	replicate	initial number of reads	number of reads containing the transposon sequence	number of reads with expected length	number of mapped reads	number of multimapped reads	final number of reads	number of uniquely mapped reads	TAs	Density	Mean Read	Max Read	Total Reads
Escherichia coli MG1655	chromosome	Input	1	30028209	29968216	29923264	26772375	886365	25799105	25886010	212024	55.8	121.7	13565	25799105
Escherichia coli MG1655	chromosome	Input	2	19805483	19725776	19633868	17564602	572365	16929765	16992237	212024	50.6	79.8	7810	16929765
pOXA-48	Plasmid	Input	1	30028209	29968216	29923264	582195	89954	490998	492241	2788	66.1	125.9	3136	350956
pOXA-48	Plasmid	Input	2	19805483	19725776	19633868	334260	46912	284544	287348	2788	63.0	126.2	4424	351783
pOXA-48	Plasmid	output	1	20574042	20530659	20509893	19433161	1424317	17964931	18008844	2788	52.3	323.5	51048	901973
pOXA-48	Plasmid	output	2	13194836	13143217	13085060	12450116	1537930	10879082	10912186	2788	50.9	176.4	13871	491929

## Sheet: TA vs read per sample
						mean read
TA coordinates	Input R1	Input R2	Output R1	Output R2		Input	Output
3	0	0	0	0		0	0
25	0	0	0	3		0	1.5
100	43	148	46	25		95.5	35.5
120	90	45	37	30		67.5	33.5
123	65	102	23	33		83.5	28
135	7	4	4	9		5.5	6.5
172	201	268	130	103		234.5	116.5
175	17	0	6	5		8.5	5.5
206	9	22	2	13		15.5	7.5
227	93	66	25	29		79.5	27
254	43	32	30	28		37.5	29
278	0	0	0	0		0	0
308	0	0	0	0		0	0
325	0	0	0	0		0	0
367	1	0	2	0		0.5	1
392	0	0	0	0		0	0
399	0	0	0	0		0	0
404	0	0	0	0		0	0
444	0	0	0	0		0	0
451	0	0	0	0		0	0
461	0	0	0	0		0	0
479	8	1	8	12		4.5	10
482	138	58	139	118		98	128.5
486	126	182	446	462		154	454
497	115	92	555	464		103.5	509.5
526	17	38	114	91		27.5	102.5
570	48	7	221	91		27.5	156
587	16	63	232	230		39.5	231
613	568	464	802	582		516	692
621	116	158	399	308		137	353.5
643	80	65	286	295		72.5	290.5
645	0	3	73	72		1.5	72.5
667	0	0	0	0		0	0
732	578	700	1121	979		639	1050
755	51	179	193	121		115	157
785	263	328	574	459		295.5	516.5
806	18	49	90	89		33.5	89.5
814	0	0	0	0		0	0
848	38	86	168	201		62	184.5
917	0	0	0	0		0	0
928	0	0	0	0		0	0
933	0	0	0	0		0	0
939	0	0	0	0		0	0
962	0	0	0	0		0	0
965	0	0	0	0		0	0
1002	0	0	0	0		0	0
1019	0	0	0	0		0	0
1049	0	0	0	0		0	0
1069	0	0	0	0		0	0
1087	0	0	0	0		0	0
1112	0	0	0	0		0	0
1121	0	0	0	0		0	0
1151	0	0	0	0		0	0
1157	0	0	0	0		0	0
1189	0	0	0	0		0	0
1202	0	0	0	0		0	0
1215	0	0	0	0		0	0
1250	0	0	0	0		0	0
1258	0	0	0	0		0	0
1269	0	0	0	0		0	0
1277	0	0	0	0		0	0
1310	0	0	0	0		0	0
1322	0	0	0	0		0	0
1353	0	0	0	0		0	0
1381	0	0	0	0		0	0
1405	0	0	0	0		0	0
1414	0	0	0	0		0	0
1423	0	0	0	0		0	0
1428	0	0	0	0		0	0
1450	0	0	0	0		0	0
1456	0	0	0	0		0	0
1474	0	0	0	0		0	0
1516	0	0	0	0		0	0
1549	0	0	0	0		0	0
1567	0	0	0	0		0	0
1576	0	0	0	0		0	0
1583	0	0	0	0		0	0
1617	0	0	0	0		0	0
1660	0	0	0	0		0	0
1673	0	0	0	0		0	0
1685	0	0	0	0		0	0
1694	0	0	0	0		0	0
1717	0	0	0	0		0	0
1733	0	0	0	0		0	0
1740	0	0	0	0		0	0
1752	0	0	0	0		0	0
1759	0	0	0	0		0	0
1762	0	0	0	0		0	0
1781	0	0	0	0		0	0
1810	0	0	0	0		0	0
1852	0	0	0	0		0	0
1858	0	0	0	0		0	0
1890	0	0	0	0		0	0
1898	0	0	0	0		0	0
1979	0	0	0	0		0	0
1991	0	0	0	0		0	0
2014	0	0	0	0		0	0
2032	0	0	0	0		0	0
2054	0	0	0	0		0	0
2063	0	0	0	0		0	0
2082	0	0	0	0		0	0
2090	34	8	102	51		21	76.5
2102	80	115	278	304		97.5	291
2107	0	0	0	0		0	0
2138	0	0	0	0		0	0
2187	0	0	0	0		0	0
2200	0	0	0	0		0	0
2206	0	0	0	0		0	0
2240	0	0	0	0		0	0
2290	209	97	232	266		153	249
2320	15	0	0	0		7.5	0
2337	0	6	0	0		3	0
2344	114	205	292	315		159.5	303.5
2348	57	52	111	106		54.5	108.5
2350	0	0	11	12		0	11.5
2359	77	78	146	137		77.5	141.5
2377	3	0	0	18		1.5	9
2386	2	35	38	32		18.5	35
2394	7	0	66	34		3.5	50
2405	0	0	12	0		0	6
2435	82	61	301	292		71.5	296.5
2442	99	135	431	395		117	413
2450	131	6	187	188		68.5	187.5
2462	0	0	0	0		0	0
2522	242	385	724	782		313.5	753
2555	537	420	832	728		478.5	780
2570	27	53	100	94		40	97
2586	0	0	42	36		0	39
2598	148	140	272	217		144	244.5
2620	43	210	133	141		126.5	137
2670	49	81	85	86		65	85.5
2679	67	74	187	140		70.5	163.5
2693	510	430	1274	1078		470	1176
2705	0	0	1	2		0	1.5
2711	0	0	0	0		0	0
2730	0	0	16	7		0	11.5
2741	23	29	151	174		26	162.5
2748	71	0	193	150		35.5	171.5
2757	0	8	3	5		4	4
2774	801	676	1258	1051		738.5	1154.5
2776	55	37	85	92		46	88.5
2792	237	200	520	452		218.5	486
2805	0	0	0	0		0	0
2817	23	142	97	124		82.5	110.5
2819	465	508	617	579		486.5	598
2839	29	6	196	183		17.5	189.5
2846	1469	962	2392	2111		1215.5	2251.5
2850	281	343	481	391		312	436
2857	65	116	182	179		90.5	180.5
2894	56	27	143	186		41.5	164.5
2921	0	0	0	0		0	0
2935	47	122	223	198		84.5	210.5
2939	84	162	228	252		123	240
2967	409	518	906	779		463.5	842.5
2985	236	30	255	287		133	271
2991	267	505	606	502		386	554
2999	14	130	131	128		72	129.5
3023	31	32	27	37		31.5	32
3032	2	29	31	26		15.5	28.5
3059	188	1908	243	232		1048	237.5
3072	123	179	403	258		151	330.5
3087	0	0	0	0		0	0
3096	24	18	144	193		21	168.5
3102	2	0	63	34		1	48.5
3110	54	2	50	68		28	59
3140	171	0	139	125		85.5	132
3182	76	32	69	57		54	63
3194	0	0	6	4		0	5
3219	342	453	497	457		397.5	477
3226	4	0	3	4		2	3.5
3235	144	325	257	288		234.5	272.5
3254	356	203	676	536		279.5	606
3264	189	320	487	393		254.5	440
3300	50	12	106	156		31	131
3317	169	128	340	379		148.5	359.5
3334	15	16	35	40		15.5	37.5
3343	73	30	68	125		51.5	96.5
3364	28	0	59	62		14	60.5
3384	83	90	205	295		86.5	250
3386	761	653	1281	1328		707	1304.5
3419	960	695	1141	1246		827.5	1193.5
3423	13	7	104	160		10	132
3436	0	0	0	0		0	0
3448	111	27	160	131		69	145.5
3457	209	96	440	392		152.5	416
3477	162	368	358	461		265	409.5
3489	6	22	79	14		14	46.5
3496	78	26	101	115		52	108
3510	578	633	1197	1186		605.5	1191.5
3519	24	40	195	239		32	217
3525	154	0	88	75		77	81.5
3533	192	163	657	598		177.5	627.5
3537	523	159	588	592		341	590
3547	118	73	188	155		95.5	171.5
3551	139	120	403	371		129.5	387
3583	390	262	892	906		326	899
3585	488	468	1066	1291		478	1178.5
3591	58	53	229	303		55.5	266
3598	849	651	2378	2372		750	2375
3600	272	106	301	312		189	306.5
3609	54	42	159	182		48	170.5
3622	242	106	476	462		174	469
3629	0	0	0	0		0	0
3639	22	109	86	91		65.5	88.5
3646	0	1	0	0		0.5	0
3695	0	0	0	0		0	0
3715	0	0	0	0		0	0
3721	0	7	0	0		3.5	0
3745	0	0	0	0		0	0
3784	0	0	0	0		0	0
3796	0	0	0	0		0	0
3804	45	0	49	85		22.5	67
3814	0	0	0	0		0	0
3823	0	0	0	0		0	0
3826	0	0	0	0		0	0
3828	142	230	445	413		186	429
3868	0	0	12	3		0	7.5
3887	0	0	0	0		0	0
3893	15	34	25	17		24.5	21
3898	15	0	17	8		7.5	12.5
3906	241	140	298	442		190.5	370
3917	0	0	0	0		0	0
3952	7	28	34	42		17.5	38
3977	182	87	212	160		134.5	186
4000	483	376	745	715		429.5	730
4005	81	42	246	291		61.5	268.5
4019	47	0	154	152		23.5	153
4033	990	66	307	301		528	304
4068	242	44	59	54		143	56.5
4086	183	237	385	349		210	367
4103	190	32	244	202		111	223
4108	66	28	85	68		47	76.5
4132	0	0	0	0		0	0
4156	238	166	854	812		202	833
4177	22	24	51	63		23	57
4207	325	578	663	708		451.5	685.5
4219	37	50	211	265		43.5	238
4225	652	575	675	754		613.5	714.5
4235	0	0	0	0		0	0
4258	53	194	331	337		123.5	334
4264	144	135	434	408		139.5	421
4270	116	158	260	227		137	243.5
4285	199	226	817	858		212.5	837.5
4307	207	151	308	291		179	299.5
4321	614	493	1298	1369		553.5	1333.5
4330	23	0	72	71		11.5	71.5
4373	0	0	8	1		0	4.5
4390	0	0	0	0		0	0
4418	0	0	0	0		0	0
4424	452	615	913	845		533.5	879
4427	685	675	1351	1399		680	1375
4435	543	152	887	577		347.5	732
4450	212	59	317	321		135.5	319
4458	809	847	1666	1629		828	1647.5
4460	532	340	1042	1208		436	1125
4483	0	0	0	0		0	0
4489	0	0	0	0		0	0
4502	0	0	0	0		0	0
4551	0	0	0	0		0	0
4582	0	0	0	0		0	0
4587	258	117	476	419		187.5	447.5
4615	0	0	0	0		0	0
4623	0	0	0	0		0	0
4628	0	0	0	0		0	0
4668	0	0	0	0		0	0
4692	0	0	0	0		0	0
4710	0	0	0	0		0	0
4741	0	0	0	0		0	0
4761	0	0	0	0		0	0
4786	0	0	0	0		0	0
4806	0	0	0	0		0	0
4827	0	0	0	0		0	0
4869	0	0	0	0		0	0
4904	0	0	0	0		0	0
4927	0	0	0	0		0	0
4939	0	0	0	0		0	0
4992	0	0	0	0		0	0
5003	0	0	0	0		0	0
5028	0	0	0	0		0	0
5034	0	0	0	0		0	0
5068	0	0	0	0		0	0
5084	0	0	0	0		0	0
5105	0	0	0	0		0	0
5137	0	0	0	0		0	0
5163	0	0	0	0		0	0
5194	0	0	0	0		0	0
5208	0	0	0	0		0	0
5210	0	0	0	0		0	0
5231	0	0	0	0		0	0
5325	0	0	0	0		0	0
5335	0	0	0	0		0	0
5343	0	0	0	0		0	0
5349	0	0	0	0		0	0
5363	26	0	66	54		13	60
5376	5	12	27	19		8.5	23
5384	0	0	0	0		0	0
5403	0	0	0	0		0	0
5412	0	0	0	0		0	0
5434	0	0	0	0		0	0
5452	0	0	0	0		0	0
5475	0	0	0	0		0	0
5487	0	0	0	0		0	0
5568	0	0	0	0		0	0
5576	0	0	0	0		0	0
5608	0	0	0	0		0	0
5614	0	0	0	0		0	0
5656	0	0	0	0		0	0
5685	0	0	0	0		0	0
5704	0	0	0	0		0	0
5707	0	0	0	0		0	0
5714	0	0	0	0		0	0
5726	0	0	0	0		0	0
5733	0	0	0	0		0	0
5749	0	0	0	0		0	0
5772	0	0	0	0		0	0
5781	0	0	0	0		0	0
5793	0	0	0	0		0	0
5806	0	0	0	0		0	0
5849	0	0	0	0		0	0
5883	0	0	0	0		0	0
5890	0	0	0	0		0	0
5899	0	0	0	0		0	0
5917	0	0	0	0		0	0
5950	0	0	0	0		0	0
5992	0	0	0	0		0	0
6010	0	0	0	0		0	0
6016	0	0	0	0		0	0
6038	0	0	0	0		0	0
6043	0	0	0	0		0	0
6052	0	0	0	0		0	0
6061	0	0	0	0		0	0
6085	0	0	0	0		0	0
6113	0	0	0	0		0	0
6144	0	0	0	0		0	0
6156	0	0	0	0		0	0
6189	0	0	0	0		0	0
6197	0	0	0	0		0	0
6208	0	0	0	0		0	0
6216	0	0	0	0		0	0
6251	0	0	0	0		0	0
6264	0	0	0	0		0	0
6277	0	0	0	0		0	0
6309	0	0	0	0		0	0
6315	0	0	0	0		0	0
6345	0	0	0	0		0	0
6354	0	0	0	0		0	0
6379	0	0	0	0		0	0
6397	0	0	0	0		0	0
6417	0	0	0	0		0	0
6447	0	0	0	0		0	0
6464	0	0	0	0		0	0
6501	0	0	0	0		0	0
6504	0	0	0	0		0	0
6527	0	0	0	0		0	0
6533	0	0	0	0		0	0
6538	0	0	0	0		0	0
6549	0	0	0	0		0	0
6590	83	180	273	410		131.5	341.5
6621	14	0	79	104		7	91.5
6649	650	788	1385	1212		719	1298.5
6656	72	16	133	177		44	155
6703	733	489	861	834		611	847.5
6747	12	27	107	188		19.5	147.5
6757	98	130	300	288		114	294
6766	83	39	75	46		61	60.5
6780	88	153	298	327		120.5	312.5
6798	0	0	0	0		0	0
6800	0	0	0	0		0	0
6806	2	0	32	36		1	34
6809	0	0	0	0		0	0
6813	91	204	170	94		147.5	132
6823	0	0	8	14		0	11
6833	0	16	93	94		8	93.5
6852	0	1	8	12		0.5	10
6854	0	0	0	0		0	0
6858	0	0	0	0		0	0
6862	0	0	0	0		0	0
6864	0	0	0	0		0	0
6871	0	0	5	0		0	2.5
6890	48	30	173	194		39	183.5
6968	94	16	117	106		55	111.5
6974	123	90	425	421		106.5	423
6998	7	12	48	14		9.5	31
7038	117	142	115	122		129.5	118.5
7182	0	0	0	0		0	0
7217	4	0	13	17		2	15
7242	7	54	54	31		30.5	42.5
7340	144	366	267	306		255	286.5
7344	483	410	1202	1025		446.5	1113.5
7386	17	24	95	123		20.5	109
7431	129	224	497	489		176.5	493
7498	221	203	449	492		212	470.5
7532	0	0	0	0		0	0
7534	0	0	9	8		0	8.5
7539	39	73	87	93		56	90
7543	0	0	2	1		0	1.5
7545	0	0	0	4		0	2
7553	0	0	0	0		0	0
7563	121	304	269	266		212.5	267.5
7568	112	173	288	259		142.5	273.5
7587	829	708	328	283		768.5	305.5
7671	37	178	173	195		107.5	184
7688	433	334	420	456		383.5	438
7701	59	6	102	111		32.5	106.5
7728	84	136	254	209		110	231.5
7754	261	211	546	603		236	574.5
7847	75	42	72	63		58.5	67.5
7856	43	3	58	111		23	84.5
7884	10	12	5	9		11	7
7951	177	74	295	230		125.5	262.5
7964	47	33	201	191		40	196
7994	251	197	412	526		224	469
8001	95	54	153	210		74.5	181.5
8021	151	175	716	549		163	632.5
8055	86	57	195	173		71.5	184
8153	8	29	54	82		18.5	68
8185	157	260	407	353		208.5	380
8196	1	12	25	36		6.5	30.5
8210	368	376	707	717		372	712
8219	40	95	145	144		67.5	144.5
8282	143	18	237	264		80.5	250.5
8317	125	152	589	580		138.5	584.5
8496	743	447	780	644		595	712
8557	0	0	8	0		0	4
8617	0	0	0	0		0	0
8639	173	109	200	179		141	189.5
8707	15	0	28	31		7.5	29.5
8733	86	18	231	246		52	238.5
8791	295	81	355	365		188	360
8795	355	356	1271	1434		355.5	1352.5
8850	0	0	0	0		0	0
8860	18	0	13	32		9	22.5
8876	56	59	171	179		57.5	175
8897	255	100	824	784		177.5	804
8902	198	53	367	328		125.5	347.5
8911	0	0	0	0		0	0
8941	0	0	0	0		0	0
8983	50	0	103	124		25	113.5
9005	10	0	58	52		5	55
9044	40	65	149	161		52.5	155
9123	138	52	230	229		95	229.5
9166	225	206	514	527		215.5	520.5
9179	227	141	382	379		184	380.5
9212	445	518	586	596		481.5	591
9232	48	147	67	61		97.5	64
9247	19	0	72	84		9.5	78
9254	0	0	0	0		0	0
9312	366	432	658	623		399	640.5
9325	159	87	136	81		123	108.5
9339	80	80	94	112		80	103
9347	293	263	332	492		278	412
9357	103	0	2	17		51.5	9.5
9367	303	69	193	123		186	158
9380	0	0	16	1		0	8.5
9392	223	302	538	419		262.5	478.5
9446	472	175	733	605		323.5	669
9456	194	249	274	224		221.5	249
9501	0	0	0	0		0	0
9544	597	396	1072	1238		496.5	1155
9546	139	84	359	411		111.5	385
9622	521	231	438	393		376	415.5
9645	378	224	551	517		301	534
9713	768	513	1371	1251		640.5	1311
9715	153	313	477	487		233	482
9725	292	123	246	247		207.5	246.5
9793	49	118	243	256		83.5	249.5
9811	599	836	1068	952		717.5	1010
9833	0	2	9	1		1	5
9852	4	3	38	49		3.5	43.5
9855	455	271	666	657		363	661.5
9922	516	389	1474	1332		452.5	1403
9979	55	57	255	128		56	191.5
10005	5	17	47	53		11	50
10024	0	18	4	0		9	2
10072	19	65	76	85		42	80.5
10093	129	183	470	428		156	449
10095	499	824	1285	1157		661.5	1221
10248	53	89	202	184		71	193
10267	0	0	11	12		0	11.5
10333	0	0	0	0		0	0
10365	3	0	18	36		1.5	27
10425	207	127	222	225		167	223.5
10474	0	0	6	8		0	7
10504	0	0	39	28		0	33.5
10605	11	9	60	80		10	70
10656	0	0	0	0		0	0
10668	207	597	317	327		402	322
10790	24	21	190	182		22.5	186
10826	0	0	3	0		0	1.5
10864	355	231	523	505		293	514
10887	0	0	0	0		0	0
10899	58	1	37	61		29.5	49
11013	490	272	701	604		381	652.5
11061	0	0	3	2		0	2.5
11263	21	1	45	19		11	32
11289	221	177	365	245		199	305
11301	113	14	268	177		63.5	222.5
11448	34	6	87	130		20	108.5
11451	425	183	236	298		304	267
11491	199	353	551	472		276	511.5
11502	126	39	107	62		82.5	84.5
11548	82	131	182	253		106.5	217.5
11601	106	220	236	239		163	237.5
11623	35	18	127	94		26.5	110.5
11635	55	86	58	37		70.5	47.5
11660	830	832	2203	2219		831	2211
11672	250	96	333	288		173	310.5
11680	0	19	31	23		9.5	27
11829	179	81	201	169		130	185
11873	0	0	0	1		0	0.5
11991	144	53	224	185		98.5	204.5
12028	0	448	19	28		224	23.5
12044	0	0	0	0		0	0
12048	0	0	0	0		0	0
12053	98	0	56	108		49	82
12065	0	0	0	0		0	0
12111	0	0	0	0		0	0
12117	0	37	43	44		18.5	43.5
12139	161	199	394	349		180	371.5
12158	0	0	0	0		0	0
12164	54	37	238	257		45.5	247.5
12166	418	477	947	878		447.5	912.5
12170	227	154	518	496		190.5	507
12202	246	192	247	266		219	256.5
12274	0	0	0	0		0	0
12278	2	0	9	20		1	14.5
12314	10	38	107	73		24	90
12336	5	47	29	58		26	43.5
12358	0	0	0	0		0	0
12383	45	0	61	59		22.5	60
12415	0	0	19	22		0	20.5
12431	0	0	0	0		0	0
12434	0	0	0	0		0	0
12439	0	0	0	0		0	0
12446	0	0	0	0		0	0
12452	0	0	0	0		0	0
12458	0	0	0	0		0	0
12462	0	0	0	0		0	0
12466	0	0	0	0		0	0
12468	0	0	0	0		0	0
12471	0	0	0	0		0	0
12473	0	0	0	0		0	0
12486	0	0	12	18		0	15
12491	0	0	0	0		0	0
12494	0	0	0	0		0	0
12505	0	0	0	0		0	0
12512	3	1	40	55		2	47.5
12538	128	42	225	203		85	214
12545	218	168	523	554		193	538.5
12554	784	421	1059	1135		602.5	1097
12569	0	0	0	0		0	0
12614	0	0	0	0		0	0
12653	123	23	253	265		73	259
12676	0	0	0	0		0	0
12692	428	575	1014	865		501.5	939.5
12697	0	0	0	3		0	1.5
12745	0	0	0	0		0	0
12798	300	317	934	1095		308.5	1014.5
12816	107	354	676	576		230.5	626
12851	68	90	197	221		79	209
12892	129	49	95	119		89	107
12907	252	153	360	313		202.5	336.5
12937	199	220	421	395		209.5	408
12939	480	736	823	1047		608	935
12941	396	648	881	1014		522	947.5
12945	381	386	605	512		383.5	558.5
12971	601	454	888	749		527.5	818.5
12986	0	0	3	0		0	1.5
12997	146	347	25	41		246.5	33
13008	17	6	26	21		11.5	23.5
13037	29	32	29	17		30.5	23
13039	169	306	295	372		237.5	333.5
13051	0	0	0	0		0	0
13080	568	701	597	558		634.5	577.5
13083	98	281	183	200		189.5	191.5
13104	209	204	224	231		206.5	227.5
13209	94	246	175	164		170	169.5
13240	81	192	121	127		136.5	124
13253	32	242	128	89		137	108.5
13308	13	19	53	57		16	55
13323	164	267	304	257		215.5	280.5
13326	113	142	112	144		127.5	128
13377	5	9	22	15		7	18.5
13418	0	0	0	0		0	0
13551	14	2	78	63		8	70.5
13594	162	147	827	713		154.5	770
13596	179	182	553	504		180.5	528.5
13612	0	0	0	0		0	0
13672	32	1	150	126		16.5	138
13675	234	220	532	597		227	564.5
13804	34	89	239	305		61.5	272
13810	116	173	174	227		144.5	200.5
13812	182	221	533	557		201.5	545
13849	161	120	411	510		140.5	460.5
13853	130	44	102	130		87	116
13856	35	42	149	197		38.5	173
13866	101	224	149	124		162.5	136.5
13869	399	252	778	707		325.5	742.5
13873	334	200	665	573		267	619
13889	21	0	36	76		10.5	56
13901	281	164	73	83		222.5	78
13909	6	8	47	51		7	49
13922	149	198	313	413		173.5	363
13924	791	656	1375	1507		723.5	1441
13928	61	99	115	136		80	125.5
13935	32	42	164	129		37	146.5
13954	0	0	0	0		0	0
13964	0	0	0	0		0	0
14053	83	153	297	315		118	306
14086	230	406	704	706		318	705
14089	526	550	1362	1430		538	1396
14108	0	0	1	0		0	0.5
14120	7	45	96	67		26	81.5
14228	159	270	359	346		214.5	352.5
14234	219	266	420	372		242.5	396
14246	689	457	1070	1063		573	1066.5
14248	577	442	870	949		509.5	909.5
14277	47	34	112	186		40.5	149
14282	342	100	598	645		221	621.5
14323	1114	148	395	382		631	388.5
14326	43	100	131	120		71.5	125.5
14341	247	127	655	549		187	602
14358	84	386	204	292		235	248
14366	177	237	738	842		207	790
14368	677	550	1290	1393		613.5	1341.5
14480	44	35	180	103		39.5	141.5
14485	762	381	798	762		571.5	780
14488	301	391	467	450		346	458.5
14495	0	0	0	0		0	0
14520	9	174	118	112		91.5	115
14539	25	14	58	67		19.5	62.5
14542	0	0	0	0		0	0
14544	0	0	0	0		0	0
14548	0	0	0	0		0	0
14563	0	0	0	0		0	0
14580	21	27	88	80		24	84
14582	94	37	144	123		65.5	133.5
14586	15	1528	49	67		771.5	58
14597	329	597	742	709		463	725.5
14599	2	3	56	43		2.5	49.5
14637	256	115	289	286		185.5	287.5
14646	0	0	26	37		0	31.5
14659	232	436	649	530		334	589.5
14716	58	54	148	266		56	207
14735	346	204	383	397		275	390
14737	0	0	37	18		0	27.5
14758	403	153	532	573		278	552.5
14760	831	917	1037	1070		874	1053.5
14849	50	48	145	123		49	134
14902	85	106	151	124		95.5	137.5
14932	129	47	161	141		88	151
14952	95	24	90	86		59.5	88
15011	0	0	0	0		0	0
15054	0	0	0	0		0	0
15174	27	3	10	18		15	14
15183	16	33	48	28		24.5	38
15194	31	13	62	59		22	60.5
15199	230	223	637	591		226.5	614
15218	150	132	304	253		141	278.5
15230	1400	591	1850	1307		995.5	1578.5
15319	306	156	365	284		231	324.5
15339	0	3	4	0		1.5	2
15373	207	57	544	486		132	515
15385	0	0	0	0		0	0
15395	399	268	464	395		333.5	429.5
15412	227	340	302	237		283.5	269.5
15459	30	3	70	56		16.5	63
15472	0	0	6	1		0	3.5
15478	43	64	143	128		53.5	135.5
15481	136	39	221	184		87.5	202.5
15512	145	102	311	197		123.5	254
15592	0	0	0	0		0	0
15602	24	27	80	50		25.5	65
15604	0	0	30	25		0	27.5
15658	159	400	212	241		279.5	226.5
15674	116	97	248	259		106.5	253.5
15676	148	307	247	257		227.5	252
15683	748	1264	1532	1588		1006	1560
15685	124	135	274	369		129.5	321.5
15757	0	0	5	5		0	5
15837	131	359	158	110		245	134
15844	145	266	848	826		205.5	837
15865	0	0	0	0		0	0
15872	0	0	0	0		0	0
15881	0	0	0	0		0	0
15940	107	91	297	277		99	287
16006	80	61	215	246		70.5	230.5
16020	24	17	80	114		20.5	97
16054	37	54	103	125		45.5	114
16085	0	0	0	0		0	0
16102	44	66	14	55		55	34.5
16120	408	133	538	583		270.5	560.5
16137	174	410	577	381		292	479
16208	25	38	39	44		31.5	41.5
16242	141	53	126	141		97	133.5
16267	263	242	176	163		252.5	169.5
16275	0	0	65	28		0	46.5
16290	100	9	135	165		54.5	150
16308	123	143	186	186		133	186
16320	110	164	779	908		137	843.5
16328	146	235	285	332		190.5	308.5
16366	45	0	92	74		22.5	83
16383	61	81	133	133		71	133
16396	98	162	280	288		130	284
16406	550	447	1274	1132		498.5	1203
16442	189	49	220	196		119	208
16451	854	881	1140	1098		867.5	1119
16459	15	2	74	37		8.5	55.5
16465	80	118	326	339		99	332.5
16510	0	0	0	0		0	0
16525	10	45	144	70		27.5	107
16533	70	79	85	94		74.5	89.5
16583	30	35	55	51		32.5	53
16595	207	166	324	231		186.5	277.5
16631	0	0	1	0		0	0.5
16657	0	0	0	0		0	0
16667	13	84	84	68		48.5	76
16712	216	89	299	229		152.5	264
16743	941	857	3551	3026		899	3288.5
16749	675	515	1325	1283		595	1304
16758	127	174	299	233		150.5	266
16804	139	1222	343	200		680.5	271.5
16812	176	174	443	396		175	419.5
16848	320	270	462	417		295	439.5
16883	0	0	0	0		0	0
16907	43	99	176	155		71	165.5
16910	160	79	427	356		119.5	391.5
16985	120	80	433	378		100	405.5
17064	581	394	775	703		487.5	739
17102	23	6	110	74		14.5	92
17108	255	552	856	781		403.5	818.5
17141	63	368	173	165		215.5	169
17153	136	29	139	180		82.5	159.5
17204	159	38	379	315		98.5	347
17207	1	37	43	34		19	38.5
17216	132	115	59	164		123.5	111.5
17246	783	1080	1087	1238		931.5	1162.5
17284	89	267	214	209		178	211.5
17292	173	260	395	359		216.5	377
17328	32	43	133	145		37.5	139
17364	38	24	129	149		31	139
17398	12	0	5	3		6	4
17412	0	0	0	0		0	0
17419	0	0	0	0		0	0
17432	6	0	47	68		3	57.5
17440	0	0	0	0		0	0
17442	148	115	91	109		131.5	100
17448	0	0	0	0		0	0
17452	0	0	0	1		0	0.5
17469	0	0	10	0		0	5
17516	0	0	0	0		0	0
17523	0	0	0	0		0	0
17533	0	0	0	0		0	0
17541	0	0	0	0		0	0
17543	0	0	0	0		0	0
17565	0	0	3	2		0	2.5
17585	0	0	0	0		0	0
17588	1	0	2	3		0.5	2.5
17606	0	0	0	0		0	0
17622	0	0	0	0		0	0
17635	0	0	0	0		0	0
17639	0	0	0	0		0	0
17660	0	0	2	5		0	3.5
17805	0	0	9	16		0	12.5
17826	1	3	8	6		2	7
17877	0	0	3	0		0	1.5
17883	0	0	0	0		0	0
17906	0	0	0	0		0	0
17982	0	3	1	0		1.5	0.5
18005	12	13	28	24		12.5	26
18008	0	1	4	7		0.5	5.5
18077	0	0	0	0		0	0
18086	5	0	2	2		2.5	2
18097	0	0	0	3		0	1.5
18173	0	0	0	0		0	0
18194	0	0	0	0		0	0
18248	0	0	0	0		0	0
18259	0	0	2	2		0	2
18280	0	0	0	0		0	0
18296	0	0	0	0		0	0
18314	0	0	0	0		0	0
18324	0	0	0	0		0	0
18378	0	0	0	0		0	0
18418	27	12	6	5		19.5	5.5
18581	0	0	0	0		0	0
18608	0	0	0	0		0	0
18631	0	0	2	2		0	2
18640	0	0	0	0		0	0
18646	2	0	3	4		1	3.5
18659	7	0	12	7		3.5	9.5
18661	0	0	4	2		0	3
18665	0	0	0	0		0	0
18693	0	0	0	0		0	0
18844	0	0	0	0		0	0
18865	0	0	4	2		0	3
18883	0	0	4	2		0	3
18943	0	3	42	29		1.5	35.5
19018	0	0	5	0		0	2.5
19039	0	0	0	0		0	0
19073	4	16	75	65		10	70
19094	211	38	261	260		124.5	260.5
19104	30	57	34	43		43.5	38.5
19146	0	0	13	9		0	11
19162	67	202	141	120		134.5	130.5
19233	317	182	342	276		249.5	309
19289	87	188	232	198		137.5	215
19347	64	0	179	133		32	156
19391	115	136	211	258		125.5	234.5
19417	61	48	98	81		54.5	89.5
19444	322	648	584	584		485	584
19448	884	899	1819	1780		891.5	1799.5
19465	113	32	310	348		72.5	329
19494	135	145	591	597		140	594
19510	219	523	1631	1523		371	1577
19537	133	22	402	360		77.5	381
19578	126	266	263	268		196	265.5
19589	12	33	67	98		22.5	82.5
19611	0	28	56	49		14	52.5
19643	18	4	1	34		11	17.5
19651	557	328	681	635		442.5	658
19685	22	28	30	50		25	40
19695	4	0	9	15		2	12
19697	0	0	0	0		0	0
19713	0	0	0	0		0	0
19716	0	0	0	0		0	0
19736	0	0	0	0		0	0
19759	0	0	1	1		0	1
19917	0	0	0	0		0	0
19932	0	2	4	7		1	5.5
19951	0	0	0	0		0	0
19964	0	0	0	0		0	0
19999	0	0	0	0		0	0
20026	0	0	1	0		0	0.5
20039	0	16	10	16		8	13
20042	24	7	83	73		15.5	78
20072	3	16	26	28		9.5	27
20074	0	3	15	13		1.5	14
20087	4	12	30	38		8	34
20108	0	0	1	1		0	1
20168	0	0	1	1		0	1
20207	0	0	0	0		0	0
20263	4	0	2	3		2	2.5
20270	7	8	29	22		7.5	25.5
20279	0	0	0	0		0	0
20347	0	0	3	3		0	3
20364	0	0	2	5		0	3.5
20387	0	0	33	22		0	27.5
20396	23	38	34	40		30.5	37
20418	0	0	22	10		0	16
20448	2	7	20	11		4.5	15.5
20450	25	19	84	66		22	75
20487	0	0	0	0		0	0
20519	10	2	40	48		6	44
20610	0	16	82	43		8	62.5
20612	0	0	18	17		0	17.5
20659	16	12	17	14		14	15.5
20692	5	3	12	11		4	11.5
20742	92	97	207	261		94.5	234
20772	141	92	284	277		116.5	280.5
20795	211	303	371	327		257	349
20803	359	135	330	360		247	345
20822	0	0	0	0		0	0
20851	37	70	84	84		53.5	84
20896	0	0	0	0		0	0
20907	0	1	16	19		0.5	17.5
20930	81	79	93	69		80	81
21046	6	34	109	106		20	107.5
21114	427	184	271	288		305.5	279.5
21117	439	532	496	484		485.5	490
21161	0	3	26	36		1.5	31
21181	91	60	224	253		75.5	238.5
21194	154	92	184	168		123	176
21203	17	2	15	38		9.5	26.5
21213	2	3	17	13		2.5	15
21215	0	0	0	0		0	0
21225	0	0	0	0		0	0
21231	0	3	10	6		1.5	8
21233	0	0	0	0		0	0
21236	0	0	0	0		0	0
21240	0	0	8	9		0	8.5
21271	0	0	0	0		0	0
21300	164	426	377	255		295	316
21343	457	97	285	271		277	278
21345	0	0	37	19		0	28
21363	2	0	17	33		1	25
21372	2	0	22	62		1	42
21393	87	32	198	238		59.5	218
21397	65	26	59	56		45.5	57.5
21422	201	411	303	258		306	280.5
21444	269	237	332	392		253	362
21453	118	87	110	123		102.5	116.5
21473	89	22	140	116		55.5	128
21477	193	171	280	300		182	290
21509	774	449	387	369		611.5	378
21511	75	87	64	104		81	84
21562	187	132	287	237		159.5	262
21576	15	11	64	97		13	80.5
21580	700	931	1705	1627		815.5	1666
21585	219	183	390	463		201	426.5
21612	81	0	26	36		40.5	31
21621	370	584	633	632		477	632.5
21636	37	182	96	89		109.5	92.5
21648	35	132	108	93		83.5	100.5
21657	108	87	182	146		97.5	164
21694	609	500	576	702		554.5	639
21726	53	42	140	170		47.5	155
21748	3	32	50	74		17.5	62
21762	45	94	110	195		69.5	152.5
21771	43	0	86	115		21.5	100.5
21879	30	50	78	187		40	132.5
21900	0	0	0	8		0	4
21927	75	52	176	172		63.5	174
21946	0	0	9	13		0	11
21953	56	147	458	459		101.5	458.5
21964	0	0	0	0		0	0
21979	0	0	0	0		0	0
21981	0	0	0	0		0	0
21991	0	0	0	0		0	0
21995	0	0	0	0		0	0
22001	0	0	0	0		0	0
22016	0	0	0	0		0	0
22019	67	147	118	127		107	122.5
22021	287	97	417	495		192	456
22023	185	14	92	125		99.5	108.5
22055	0	0	0	0		0	0
22067	806	689	912	920		747.5	916
22069	91	162	246	242		126.5	244
22099	2	4	54	50		3	52
22120	75	26	112	131		50.5	121.5
22129	0	0	0	0		0	0
22135	0	47	7	3		23.5	5
22150	41	8	30	33		24.5	31.5
22179	57	81	85	66		69	75.5
22234	172	45	75	93		108.5	84
22273	7	42	56	39		24.5	47.5
22282	174	109	234	291		141.5	262.5
22309	0	0	0	0		0	0
22336	171	469	800	909		320	854.5
22353	6	16	14	7		11	10.5
22363	202	220	220	211		211	215.5
22378	22	43	8	12		32.5	10
22384	84	116	166	216		100	191
22486	7	26	67	73		16.5	70
22490	93	163	100	112		128	106
22520	0	0	0	0		0	0
22563	0	0	0	0		0	0
22572	0	0	0	0		0	0
22576	0	0	0	0		0	0
22578	0	0	0	0		0	0
22590	0	0	0	0		0	0
22632	0	0	0	0		0	0
22666	0	0	0	0		0	0
22774	0	0	0	0		0	0
22811	0	0	0	0		0	0
22828	23	161	220	245		92	232.5
22870	126	79	130	101		102.5	115.5
22877	0	0	26	7		0	16.5
22879	133	739	413	374		436	393.5
22890	26	35	90	98		30.5	94
22893	148	110	326	431		129	378.5
22899	96	126	162	221		111	191.5
22905	199	68	181	203		133.5	192
22909	145	140	359	380		142.5	369.5
22940	107	49	231	254		78	242.5
22952	237	376	463	390		306.5	426.5
22960	642	822	1547	1803		732	1675
22977	351	235	866	835		293	850.5
22988	441	324	733	635		382.5	684
22995	273	73	206	301		173	253.5
23025	154	167	525	512		160.5	518.5
23072	0	0	0	0		0	0
23080	58	182	247	330		120	288.5
23113	153	256	408	411		204.5	409.5
23115	68	130	266	278		99	272
23130	118	32	182	247		75	214.5
23139	278	112	297	278		195	287.5
23145	323	462	523	461		392.5	492
23198	0	0	1	5		0	3
23212	0	0	0	0		0	0
23218	0	0	0	0		0	0
23226	0	0	0	0		0	0
23236	0	0	0	0		0	0
23330	0	0	0	0		0	0
23351	0	0	0	0		0	0
23353	0	0	0	0		0	0
23367	0	0	0	0		0	0
23398	0	0	0	0		0	0
23424	0	0	0	0		0	0
23456	0	0	0	0		0	0
23477	0	0	0	0		0	0
23493	0	0	0	0		0	0
23527	0	0	0	0		0	0
23533	0	0	0	0		0	0
23558	0	0	0	0		0	0
23569	0	0	0	0		0	0
23622	0	0	0	0		0	0
23634	0	0	0	0		0	0
23657	0	0	0	0		0	0
23692	0	0	0	0		0	0
23734	0	0	0	0		0	0
23755	0	0	0	0		0	0
23775	0	0	0	0		0	0
23800	0	0	0	0		0	0
23820	0	0	0	0		0	0
23851	0	0	0	0		0	0
23869	0	0	0	0		0	0
23893	0	0	0	0		0	0
23933	0	0	0	0		0	0
23938	0	0	0	0		0	0
23946	0	0	0	0		0	0
23972	30	114	318	218		72	268
23995	166	32	75	80		99	77.5
24001	0	0	0	0		0	0
24029	159	61	84	65		110	74.5
24043	88	163	213	224		125.5	218.5
24051	26	8	123	166		17	144.5
24059	7	0	22	15		3.5	18.5
24068	391	242	240	168		316.5	204
24086	45	24	28	27		34.5	27.5
24109	213	188	319	304		200.5	311.5
24131	258	1200	481	447		729	464
24134	207	313	492	481		260	486.5
24137	201	299	356	290		250	323
24170	309	179	406	354		244	380
24177	958	1282	1737	2066		1120	1901.5
24179	625	679	1411	1746		652	1578.5
24302	60	2	163	133		31	148
24377	47	68	115	74		57.5	94.5
24428	258	52	213	225		155	219
24443	400	296	2132	2066		348	2099
24456	19	0	40	33		9.5	36.5
24493	206	198	340	412		202	376
24506	21	27	54	54		24	54
24526	12	18	34	48		15	41
24597	70	14	87	90		42	88.5
24613	75	23	77	73		49	75
24662	179	182	328	328		180.5	328
24715	93	57	257	237		75	247
24750	222	147	423	395		184.5	409
24776	54	14	99	118		34	108.5
24784	92	86	393	400		89	396.5
24792	229	211	481	494		220	487.5
24813	212	262	343	309		237	326
24815	410	602	647	711		506	679
24845	208	114	143	166		161	154.5
24922	15	6	19	24		10.5	21.5
24930	0	1	26	62		0.5	44
24980	0	0	0	0		0	0
24997	0	0	0	6		0	3
25039	0	0	4	1		0	2.5
25050	9	11	9	9		10	9
25066	89	13	122	185		51	153.5
25091	0	0	5	10		0	7.5
25136	53	53	160	186		53	173
25141	7	21	36	76		14	56
25217	98	100	185	270		99	227.5
25220	137	173	307	340		155	323.5
25280	0	0	0	0		0	0
25331	0	0	0	0		0	0
25337	68	130	159	197		99	178
25416	3	13	22	17		8	19.5
25452	0	0	0	0		0	0
25460	2	6	33	28		4	30.5
25474	0	0	0	0		0	0
25484	0	0	0	0		0	0
25490	2	19	3	2		10.5	2.5
25492	0	0	0	0		0	0
25514	53	153	366	334		103	350
25529	9	7	12	8		8	10
25552	29	45	59	90		37	74.5
25560	156	121	363	329		138.5	346
25566	134	135	257	249		134.5	253
25590	152	122	175	214		137	194.5
25639	707	743	1827	1915		725	1871
25659	0	0	0	0		0	0
25670	188	141	235	271		164.5	253
25681	108	48	238	306		78	272
25693	416	619	791	840		517.5	815.5
25716	122	79	349	571		100.5	460
25738	286	280	363	482		283	422.5
25779	31	81	164	146		56	155
25784	0	0	0	0		0	0
25886	162	236	559	654		199	606.5
25890	763	558	1160	1095		660.5	1127.5
25902	345	271	745	678		308	711.5
25923	261	452	569	539		356.5	554
25933	22	79	90	128		50.5	109
25946	245	156	351	326		200.5	338.5
25999	279	162	228	316		220.5	272
26005	478	442	875	940		460	907.5
26011	48	68	205	232		58	218.5
26024	44	151	64	109		97.5	86.5
26076	56	59	91	73		57.5	82
26088	0	0	0	0		0	0
26134	1705	1274	1890	2227		1489.5	2058.5
26136	139	202	311	318		170.5	314.5
26204	0	0	0	6		0	3
26220	182	273	772	616		227.5	694
26226	230	244	306	357		237	331.5
26259	17	55	193	137		36	165
26283	151	311	525	561		231	543
26289	355	493	1050	1152		424	1101
26308	55	47	103	139		51	121
26310	465	428	576	755		446.5	665.5
26319	51	0	21	37		25.5	29
26343	254	143	463	406		198.5	434.5
26379	152	286	374	357		219	365.5
26440	15	12	32	37		13.5	34.5
26457	3	9	47	44		6	45.5
26470	3	13	38	82		8	60
26529	0	14	49	55		7	52
26548	1104	382	602	678		743	640
26563	54	0	46	29		27	37.5
26566	121	18	167	236		69.5	201.5
26589	46	163	215	293		104.5	254
26595	17	97	111	102		57	106.5
26625	148	105	221	246		126.5	233.5
26644	0	0	0	0		0	0
26657	0	0	0	0		0	0
26671	432	430	709	740		431	724.5
26706	101	146	315	348		123.5	331.5
26708	296	157	758	606		226.5	682
26725	82	156	260	316		119	288
26759	662	769	828	861		715.5	844.5
26763	943	345	797	918		644	857.5
26774	99	111	159	175		105	167
26777	0	0	0	0		0	0
26787	0	0	0	0		0	0
26793	0	0	0	0		0	0
26795	0	0	0	0		0	0
26798	0	0	0	0		0	0
26832	0	0	0	0		0	0
26855	12	26	49	74		19	61.5
26858	268	220	474	576		244	525
26862	438	394	1095	1185		416	1140
26868	11	0	72	51		5.5	61.5
26889	0	0	0	0		0	0
26935	20	49	89	123		34.5	106
26949	289	205	861	756		247	808.5
26959	17	28	34	37		22.5	35.5
26982	24	21	57	54		22.5	55.5
26996	101	49	24	27		75	25.5
27053	106	268	219	189		187	204
27062	0	0	9	16		0	12.5
27075	70	13	230	172		41.5	201
27142	19	104	117	124		61.5	120.5
27154	455	474	1091	1226		464.5	1158.5
27156	583	370	1239	1477		476.5	1358
27168	10	3	43	62		6.5	52.5
27184	88	154	335	326		121	330.5
27210	60	6	91	151		33	121
27228	253	261	513	572		257	542.5
27230	283	314	395	313		298.5	354
27242	285	166	467	638		225.5	552.5
27261	151	173	435	438		162	436.5
27264	622	514	843	1000		568	921.5
27273	36	27	226	270		31.5	248
27296	750	799	1722	1596		774.5	1659
27314	130	304	216	228		217	222
27335	113	612	269	272		362.5	270.5
27361	17	26	35	66		21.5	50.5
27386	21	0	24	31		10.5	27.5
27493	48	6	104	99		27	101.5
27518	204	177	479	506		190.5	492.5
27522	283	87	641	650		185	645.5
27527	142	189	549	906		165.5	727.5
27542	33	122	121	164		77.5	142.5
27567	18	18	61	60		18	60.5
27569	0	0	0	0		0	0
27579	0	0	0	0		0	0
27585	0	0	0	1		0	0.5
27587	0	0	0	0		0	0
27596	0	0	14	25		0	19.5
27612	32	0	50	65		16	57.5
27620	174	111	556	473		142.5	514.5
27630	68	60	285	263		64	274
27641	671	680	526	605		675.5	565.5
27665	0	0	4	10		0	7
27680	58	0	40	68		29	54
27704	43	73	205	187		58	196
27713	0	0	0	0		0	0
27725	73	8	120	89		40.5	104.5
27740	0	16	21	50		8	35.5
27746	84	204	257	248		144	252.5
27789	0	0	0	1		0	0.5
27819	17	39	27	28		28	27.5
27841	34	23	217	283		28.5	250
27874	150	193	261	314		171.5	287.5
27935	0	9	9	15		4.5	12
28016	0	0	0	0		0	0
28030	110	39	408	412		74.5	410
28037	300	117	393	460		208.5	426.5
28061	25	0	7	15		12.5	11
28064	0	0	0	0		0	0
28074	0	0	0	0		0	0
28080	0	0	1	5		0	3
28082	0	0	0	0		0	0
28086	37	11	24	43		24	33.5
28144	65	102	163	156		83.5	159.5
28156	2	0	9	10		1	9.5
28161	399	213	733	658		306	695.5
28189	10	12	46	77		11	61.5
28261	330	338	410	395		334	402.5
28331	1	27	6	10		14	8
28348	63	68	253	255		65.5	254
28404	42	70	163	130		56	146.5
28456	20	3	6	14		11.5	10
28505	13	29	74	65		21	69.5
28549	0	0	0	4		0	2
28556	73	79	172	197		76	184.5
28568	0	0	2	7		0	4.5
28589	0	0	0	0		0	0
28638	544	457	1161	1382		500.5	1271.5
28641	217	344	484	552		280.5	518
28688	124	75	240	229		99.5	234.5
28727	3	0	10	5		1.5	7.5
28805	147	137	246	291		142	268.5
28811	22	17	40	21		19.5	30.5
28837	37	3	44	23		20	33.5
28897	16	0	18	44		8	31
28904	6	34	63	73		20	68
28923	146	157	270	303		151.5	286.5
28926	535	514	1114	1184		524.5	1149
29005	32	47	200	283		39.5	241.5
29036	5	2	45	50		3.5	47.5
29039	0	0	0	0		0	0
29049	0	0	0	0		0	0
29055	0	0	0	0		0	0
29057	0	0	0	0		0	0
29060	0	0	0	0		0	0
29095	0	0	0	0		0	0
29118	32	47	71	73		39.5	72
29131	6	43	105	142		24.5	123.5
29167	87	42	97	100		64.5	98.5
29176	22	23	29	33		22.5	31
29219	194	117	372	396		155.5	384
29243	12	126	240	297		69	268.5
29273	94	132	165	199		113	182
29314	0	0	0	0		0	0
29327	295	493	1033	1205		394	1119
29355	0	0	0	5		0	2.5
29362	0	0	4	2		0	3
29368	20	17	70	89		18.5	79.5
29401	68	45	125	144		56.5	134.5
29407	92	39	143	127		65.5	135
29505	891	775	4282	5114		833	4698
29507	0	32	67	63		16	65
29540	0	0	0	4		0	2
29584	10	52	48	32		31	40
29605	10	0	10	19		5	14.5
29611	138	231	688	851		184.5	769.5
29618	217	87	448	488		152	468
29633	25	85	102	122		55	112
29645	0	0	0	0		0	0
29695	8	1	106	118		4.5	112
29702	0	0	0	0		0	0
29768	422	432	1626	1452		427	1539
29792	108	43	270	258		75.5	264
29841	0	12	3	13		6	8
29853	12	39	100	146		25.5	123
29878	10	22	265	319		16	292
29883	3	0	7	11		1.5	9
29910	0	0	47	76		0	61.5
29924	0	0	0	0		0	0
29928	0	1	0	0		0.5	0
29937	0	0	0	0		0	0
29954	60	8	166	111		34	138.5
29967	0	0	0	0		0	0
29973	0	0	0	0		0	0
29975	0	0	0	0		0	0
29979	15	0	8	12		7.5	10
29982	5	0	23	21		2.5	22
30012	0	0	0	0		0	0
30074	15	63	40	17		39	28.5
30091	28	29	435	484		28.5	459.5
30127	0	19	4	7		9.5	5.5
30165	0	0	0	0		0	0
30180	5	4	301	270		4.5	285.5
30193	10	0	112	135		5	123.5
30215	0	0	0	0		0	0
30256	0	0	0	0		0	0
30285	0	0	6	15		0	10.5
30301	0	0	0	0		0	0
30307	0	0	0	0		0	0
30318	154	278	1056	1247		216	1151.5
30320	110	35	599	631		72.5	615
30329	83	27	1064	1167		55	1115.5
30332	209	140	2288	2613		174.5	2450.5
30399	64	12	368	380		38	374
30440	0	0	0	0		0	0
30453	53	42	620	558		47.5	589
30500	121	65	1090	1290		93	1190
30540	8	0	329	411		4	370
30554	10	0	65	67		5	66
30564	10	19	197	230		14.5	213.5
30584	9	9	191	217		9	204
30587	0	7	122	189		3.5	155.5
30626	0	0	0	0		0	0
30644	77	246	475	663		161.5	569
30647	0	0	21	13		0	17
30686	32	37	566	665		34.5	615.5
30746	0	0	0	0		0	0
30756	0	0	0	0		0	0
30769	30	128	517	480		79	498.5
30778	76	59	579	738		67.5	658.5
30822	177	203	866	946		190	906
30828	187	209	1698	2183		198	1940.5
30841	7	0	76	58		3.5	67
30861	0	0	0	0		0	0
30872	91	21	194	160		56	177
30893	65	127	1675	1407		96	1541
30909	30	0	159	131		15	145
30958	0	0	0	0		0	0
30968	18	0	69	51		9	60
30975	101	55	1006	1318		78	1162
30984	0	0	3	0		0	1.5
31007	0	11	269	301		5.5	285
31041	22	48	687	847		35	767
31044	894	1168	9402	10649		1031	10025.5
31046	65	392	1529	1737		228.5	1633
31055	55	0	257	271		27.5	264
31132	43	0	790	723		21.5	756.5
31141	0	0	0	0		0	0
31192	0	0	0	0		0	0
31198	0	0	0	0		0	0
31200	0	0	0	0		0	0
31203	0	0	0	0		0	0
31216	0	0	0	0		0	0
31226	0	0	0	0		0	0
31233	0	2	12	14		1	13
31245	0	0	0	0		0	0
31249	0	0	0	0		0	0
31263	0	0	0	0		0	0
31266	0	0	0	0		0	0
31277	20	9	7	7		14.5	7
31279	2	0	12	19		1	15.5
31285	0	0	13	11		0	12
31294	0	0	0	9		0	4.5
31296	0	0	6	6		0	6
31302	32	58	41	31		45	36
31316	0	0	0	0		0	0
31322	20	0	12	19		10	15.5
31332	0	0	6	5		0	5.5
31344	0	0	0	0		0	0
31349	15	55	117	131		35	124
31351	0	0	0	0		0	0
31371	84	27	12	6		55.5	9
31381	15	18	48	53		16.5	50.5
31394	17	43	81	95		30	88
31403	20	16	142	142		18	142
31409	10	6	39	58		8	48.5
31413	68	44	91	116		56	103.5
31449	17	12	42	98		14.5	70
31451	199	245	432	478		222	455
31475	0	0	0	0		0	0
31500	0	0	0	0		0	0
31511	35	23	58	48		29	53
31515	55	0	2	1		27.5	1.5
31522	0	0	0	0		0	0
31546	27	38	88	62		32.5	75
31553	25	412	50	70		218.5	60
31598	2	0	15	31		1	23
31621	20	63	77	108		41.5	92.5
31642	2	9	42	33		5.5	37.5
31654	67	65	79	78		66	78.5
31686	17	35	51	30		26	40.5
31697	58	94	88	99		76	93.5
31703	55	6	54	44		30.5	49
31712	12	16	74	85		14	79.5
31739	0	0	0	0		0	0
31755	2	0	29	26		1	27.5
31761	1	4	13	7		2.5	10
31846	0	0	0	0		0	0
31855	5	14	253	282		9.5	267.5
31887	0	0	263	271		0	267
31889	126	38	1592	1888		82	1740
31894	80	338	1409	1702		209	1555.5
31995	19	75	189	239		47	214
32011	42	97	342	274		69.5	308
32018	48	0	55	75		24	65
32038	155	126	597	723		140.5	660
32052	0	0	42	53		0	47.5
32055	0	0	0	0		0	0
32081	0	0	0	0		0	0
32087	0	7	59	28		3.5	43.5
32207	28	38	376	395		33	385.5
32221	4	9	292	297		6.5	294.5
32266	14	0	41	45		7	43
32268	0	0	0	0		0	0
32273	53	14	383	451		33.5	417
32286	48	820	303	395		434	349
32288	96	146	347	433		121	390
32306	52	13	231	331		32.5	281
32309	25	0	8	16		12.5	12
32343	0	0	0	0		0	0
32349	0	0	0	0		0	0
32433	5	7	9	3		6	6
32445	0	0	0	0		0	0
32452	11	111	101	72		61	86.5
32457	113	42	292	364		77.5	328
32494	0	0	0	1		0	0.5
32502	0	0	0	0		0	0
32510	0	0	0	0		0	0
32535	19	0	202	214		9.5	208
32547	35	1	119	131		18	125
32560	0	28	2	9		14	5.5
32643	0	0	0	0		0	0
32645	0	17	42	34		8.5	38
32670	0	0	10	20		0	15
32683	0	0	0	0		0	0
32728	0	0	0	0		0	0
32742	0	0	0	0		0	0
32817	0	0	0	0		0	0
32832	0	0	0	0		0	0
32836	0	0	0	0		0	0
32840	0	0	0	0		0	0
32865	0	0	0	0		0	0
32926	0	0	0	0		0	0
32935	1090	928	6	0		1009	3
32939	0	0	0	0		0	0
32953	0	0	0	0		0	0
33013	0	43	0	0		21.5	0
33046	0	0	0	0		0	0
33052	17	0	0	0		8.5	0
33059	143	117	0	0		130	0
33064	0	0	0	0		0	0
33107	1097	1607	0	0		1352	0
33129	0	0	0	0		0	0
33135	132	457	0	0		294.5	0
33160	0	0	0	0		0	0
33181	298	1063	0	0		680.5	0
33191	0	0	0	0		0	0
33256	240	379	0	2		309.5	1
33260	166	0	0	1		83	0.5
33311	151	166	2	0		158.5	1
33315	550	1494	0	0		1022	0
33350	0	0	0	0		0	0
33362	0	0	0	0		0	0
33386	0	0	0	0		0	0
33395	1464	1476	0	0		1470	0
33409	0	0	0	0		0	0
33417	0	0	0	0		0	0
33428	0	0	0	0		0	0
33472	37	0	0	0		18.5	0
33497	10	380	0	0		195	0
33507	363	0	0	0		181.5	0
33512	0	698	0	0		349	0
33575	0	0	0	0		0	0
33587	35	611	0	0		323	0
33594	131	19	0	0		75	0
33615	0	0	0	0		0	0
33659	222	198	0	0		210	0
33693	984	1861	0	0		1422.5	0
33716	164	23	0	0		93.5	0
33722	150	39	0	0		94.5	0
33746	0	0	0	0		0	0
33768	1758	1727	14	0		1742.5	7
33770	1444	1835	3	0		1639.5	1.5
33791	0	0	0	0		0	0
33823	0	0	0	0		0	0
33864	2107	1390	3	0		1748.5	1.5
33872	8	214	0	0		111	0
33962	484	32	1	0		258	0.5
33984	123	556	0	0		339.5	0
33990	0	0	0	0		0	0
33992	616	1312	0	0		964	0
34012	106	172	0	4		139	2
34019	0	0	0	0		0	0
34085	1636	1607	28	0		1621.5	14
34140	300	266	0	0		283	0
34148	0	0	0	0		0	0
34181	0	0	0	0		0	0
34195	0	0	1	0		0	0.5
34199	646	9	0	0		327.5	0
34212	1507	2839	3	0		2173	1.5
34214	1290	209	0	0		749.5	0
34248	44	0	0	0		22	0
34262	83	61	0	0		72	0
34279	0	0	0	0		0	0
34285	68	0	11	0		34	5.5
34289	185	105	0	0		145	0
34299	174	71	0	0		122.5	0
34301	283	270	1	0		276.5	0.5
34314	18	79	0	0		48.5	0
34331	363	149	0	0		256	0
34346	100	58	0	0		79	0
34389	0	0	0	0		0	0
34398	0	0	0	0		0	0
34411	614	219	14	0		416.5	7
34417	7	175	7	0		91	3.5
34419	108	271	0	0		189.5	0
34430	0	0	0	0		0	0
34452	0	0	0	0		0	0
34472	10	0	0	1		5	0.5
34490	157	0	0	0		78.5	0
34520	76	402	0	0		239	0
34536	756	1080	2	0		918	1
34586	702	470	45	14		586	29.5
34622	0	0	0	0		0	0
34638	0	0	0	0		0	0
34676	0	0	0	0		0	0
34710	8	188	0	0		98	0
34734	452	505	0	0		478.5	0
34736	130	91	0	0		110.5	0
34772	119	121	0	1		120	0.5
34778	0	0	0	0		0	0
34816	82	0	0	0		41	0
34865	58	259	21	25		158.5	23
34871	208	147	183	89		177.5	136
34889	0	6	2	4		3	3
34897	0	0	0	0		0	0
34916	276	329	277	208		302.5	242.5
34934	0	0	0	0		0	0
34978	0	0	0	0		0	0
34991	0	0	3	0		0	1.5
35030	23	0	47	47		11.5	47
35045	106	287	14	1		196.5	7.5
35051	63	0	1	6		31.5	3.5
35099	111	177	1458	1523		144	1490.5
35127	163	404	106	88		283.5	97
35168	0	0	0	0		0	0
35171	13	55	0	0		34	0
35174	15	0	0	0		7.5	0
35226	0	0	0	0		0	0
35236	0	0	0	0		0	0
35285	0	0	0	0		0	0
35348	26	8	0	0		17	0
35376	0	0	0	0		0	0
35381	27	18	0	0		22.5	0
35404	12	0	0	0		6	0
35421	0	0	0	0		0	0
35434	48	107	0	1		77.5	0.5
35445	0	0	0	0		0	0
35451	0	8	0	0		4	0
35470	172	236	0	0		204	0
35500	3	0	0	0		1.5	0
35507	40	7	0	0		23.5	0
35523	0	0	0	0		0	0
35564	0	0	0	0		0	0
35580	73	39	0	0		56	0
35604	25	6	0	0		15.5	0
35647	70	59	0	0		64.5	0
35692	78	174	0	0		126	0
35747	39	142	0	0		90.5	0
35770	2	55	0	0		28.5	0
35816	145	236	0	0		190.5	0
35829	155	48	0	0		101.5	0
35832	430	457	0	0		443.5	0
35873	68	147	0	0		107.5	0
35882	424	485	0	0		454.5	0
35887	103	70	0	0		86.5	0
35939	0	1	0	0		0.5	0
35985	2033	2239	6	5		2136	5.5
35991	403	439	1	4		421	2.5
36024	152	237	0	0		194.5	0
36050	197	435	0	3		316	1.5
36068	63	80	0	0		71.5	0
36102	119	60	0	0		89.5	0
36134	4	49	0	0		26.5	0
36156	24	85	1	0		54.5	0.5
36236	45	204	0	0		124.5	0
36295	80	194	0	0		137	0
36305	17	634	0	0		325.5	0
36330	156	468	0	0		312	0
36348	225	206	0	2		215.5	1
36358	569	510	0	0		539.5	0
36377	216	106	0	0		161	0
36413	60	508	2	0		284	1
36422	2	63	0	0		32.5	0
36446	40	90	0	0		65	0
36458	244	131	0	0		187.5	0
36511	789	1730	0	2		1259.5	1
36516	0	0	0	0		0	0
36526	323	308	0	4		315.5	2
36587	90	122	0	0		106	0
36615	0	0	0	0		0	0
36636	123	58	0	0		90.5	0
36647	59	54	0	1		56.5	0.5
36682	2	0	0	0		1	0
36711	121	255	0	1		188	0.5
36720	149	294	0	0		221.5	0
36771	0	0	0	0		0	0
36774	55	271	0	0		163	0
36780	0	0	0	0		0	0
36788	440	47	0	0		243.5	0
36855	60	112	2	0		86	1
36867	18	73	0	0		45.5	0
36871	212	13	0	1		112.5	0.5
36873	956	666	2	3		811	2.5
36921	151	479	2	0		315	1
36933	98	92	1	3		95	2
36945	10	9	0	0		9.5	0
36963	145	85	0	0		115	0
36998	40	2	0	0		21	0
37051	0	0	0	0		0	0
37066	78	0	0	0		39	0
37108	0	0	0	0		0	0
37170	35	14	0	0		24.5	0
37191	0	0	0	0		0	0
37227	55	47	0	0		51	0
37248	0	0	0	0		0	0
37274	0	0	0	0		0	0
37284	104	78	1	0		91	0.5
37360	36	57	0	0		46.5	0
37404	2	92	0	0		47	0
37414	1318	485	0	0		901.5	0
37437	132	136	0	0		134	0
37474	142	96	0	0		119	0
37488	136	261	0	0		198.5	0
37510	352	539	0	0		445.5	0
37522	122	229	1	0		175.5	0.5
37540	65	235	0	0		150	0
37648	486	697	6	2		591.5	4
37650	1177	1379	4	15		1278	9.5
37657	871	1011	2	1		941	1.5
37667	161	17	0	0		89	0
37681	440	353	0	1		396.5	0.5
37690	250	348	0	0		299	0
37703	0	0	0	0		0	0
37741	221	184	3	0		202.5	1.5
37757	302	312	8	2		307	5
37785	138	0	0	0		69	0
37798	31	4	0	0		17.5	0
37823	73	39	0	0		56	0
37847	330	332	0	0		331	0
37854	0	0	0	0		0	0
37865	169	178	0	4		173.5	2
37885	0	0	0	0		0	0
37903	0	0	0	0		0	0
37922	0	0	0	0		0	0
37940	2	4	0	0		3	0
37947	437	524	35	63		480.5	49
37951	1142	856	66	37		999	51.5
37959	70	73	9	5		71.5	7
37966	133	123	9	10		128	9.5
38008	113	213	6	13		163	9.5
38037	288	239	24	31		263.5	27.5
38068	25	76	3	0		50.5	1.5
38081	118	213	6	16		165.5	11
38105	283	250	34	32		266.5	33
38161	2	39	0	2		20.5	1
38188	7	0	2	2		3.5	2
38212	80	142	6	6		111	6
38242	32	11	7	5		21.5	6
38256	31	23	3	2		27	2.5
38279	323	342	38	16		332.5	27
38287	10	0	0	1		5	0.5
38299	209	190	4	5		199.5	4.5
38324	627	742	53	32		684.5	42.5
38360	70	54	2	4		62	3
38369	483	268	19	11		375.5	15
38371	1163	919	94	65		1041	79.5
38400	57	23	4	0		40	2
38404	144	182	14	14		163	14
38419	0	0	0	0		0	0
38494	98	78	16	13		88	14.5
38512	0	0	0	0		0	0
38531	240	304	22	26		272	24
38533	36	3	2	0		19.5	1
38567	68	6	0	5		37	2.5
38596	0	0	0	0		0	0
38605	43	102	2	2		72.5	2
38644	116	190	4	2		153	3
38692	37	48	3	5		42.5	4
38695	116	50	8	7		83	7.5
38777	55	126	4	5		90.5	4.5
38789	0	0	2	0		0	1
38806	68	57	2	0		62.5	1
38845	0	0	0	0		0	0
38909	250	102	25	44		176	34.5
38933	323	219	89	67		271	78
38935	53	166	18	17		109.5	17.5
38955	0	0	0	0		0	0
39013	293	146	11	11		219.5	11
39034	526	584	42	46		555	44
39041	128	44	8	6		86	7
39090	116	251	21	17		183.5	19
39103	13	4	0	1		8.5	0.5
39120	0	9	0	0		4.5	0
39127	409	410	3	2		409.5	2.5
39139	0	0	0	0		0	0
39151	392	374	10	2		383	6
39160	86	14	4	0		50	2
39653	202	203	5	0		202.5	2.5
39694	349	411	8	12		380	10
39697	78	59	1	0		68.5	0.5
39719	261	283	1	3		272	2
39727	65	78	1	0		71.5	0.5
39783	0	0	0	0		0	0
39801	108	83	0	0		95.5	0
39805	649	408	0	4		528.5	2
39808	22	60	0	0		41	0
39873	70	130	0	0		100	0
39892	34	34	1	0		34	0.5
39919	1390	415	14	5		902.5	9.5
39921	106	220	2	2		163	2
39936	176	105	13	2		140.5	7.5
39953	122	118	1	0		120	0.5
39971	110	43	0	0		76.5	0
39973	133	53	2	1		93	1.5
39980	371	163	0	0		267	0
39982	328	301	0	3		314.5	1.5
40007	53	0	0	0		26.5	0
40013	18	71	0	0		44.5	0
40030	74	197	0	5		135.5	2.5
40036	0	0	0	0		0	0
40083	121	296	0	0		208.5	0
40093	0	6	0	0		3	0
40111	0	0	0	0		0	0
40138	15	0	0	0		7.5	0
40153	0	0	0	0		0	0
40159	259	306	4	4		282.5	4
40169	99	163	3	1		131	2
40192	0	0	0	0		0	0
40210	15	40	0	2		27.5	1
40288	0	0	0	0		0	0
40393	32	38	0	0		35	0
40408	256	250	6	13		253	9.5
40441	116	14	0	0		65	0
40462	390	686	11	4		538	7.5
40466	780	496	15	15		638	15
40496	255	397	3	6		326	4.5
40564	1	0	0	0		0.5	0
40578	32	4	5	0		18	2.5
40597	94	12	8	4		53	6
40673	10	2	0	0		6	0
40681	34	52	1	1		43	1
40696	156	220	9	6		188	7.5
40710	114	454	4	9		284	6.5
40719	776	475	2	3		625.5	2.5
40721	147	299	0	0		223	0
40754	374	567	12	11		470.5	11.5
40756	364	412	5	10		388	7.5
40778	136	296	10	6		216	8
40825	12	49	1	0		30.5	0.5
40871	173	142	0	1		157.5	0.5
40885	2	0	0	1		1	0.5
40891	0	0	1	0		0	0.5
40928	169	232	8	8		200.5	8
40930	106	117	1	4		111.5	2.5
40960	3	13	3	0		8	1.5
40984	0	0	0	0		0	0
41006	47	12	0	0		29.5	0
41026	0	0	0	0		0	0
41056	0	0	0	0		0	0
41072	9	0	3	0		4.5	1.5
41077	53	8	0	0		30.5	0
41104	0	0	0	0		0	0
41110	0	3	0	0		1.5	0
41132	0	0	0	0		0	0
41134	0	0	0	0		0	0
41155	0	0	0	0		0	0
41189	0	0	0	0		0	0
41199	0	0	0	0		0	0
41212	0	0	0	0		0	0
41225	0	0	0	0		0	0
41265	0	0	0	0		0	0
41286	0	0	0	0		0	0
41301	0	0	0	0		0	0
41402	0	0	0	0		0	0
41416	0	0	0	0		0	0
41428	0	0	0	0		0	0
41484	63	37	0	0		50	0
41517	42	7	0	0		24.5	0
41519	105	107	0	0		106	0
41540	144	28	0	0		86	0
41567	46	14	0	0		30	0
41602	0	0	0	0		0	0
41608	18	0	0	0		9	0
41615	42	13	0	0		27.5	0
41636	0	0	0	0		0	0
41648	76	190	0	0		133	0
41654	20	7	0	0		13.5	0
41671	167	167	0	0		167	0
41678	0	0	0	0		0	0
41684	15	4	0	0		9.5	0
41696	2	0	0	0		1	0
41720	450	242	0	3		346	1.5
41723	109	167	0	0		138	0
41768	97	112	0	0		104.5	0
41777	139	247	0	0		193	0
41798	0	0	0	0		0	0
41812	34	54	0	0		44	0
41880	127	105	0	0		116	0
41884	33	75	0	0		54	0
41909	35	60	0	0		47.5	0
41916	10	13	0	0		11.5	0
41931	14	60	4	2		37	3
41961	65	32	0	0		48.5	0
41964	138	4	0	4		71	2
41972	8	0	0	0		4	0
41988	104	84	4	0		94	2
42009	409	708	9	6		558.5	7.5
42013	1314	1184	14	8		1249	11
42017	325	247	21	7		286	14
42053	91	52	1	1		71.5	1
42080	0	0	6	1		0	3.5
42148	7	0	0	0		3.5	0
42176	0	0	0	1		0	0.5
42201	12	0	11	5		6	8
42258	15	0	4	6		7.5	5
42261	27	37	37	64		32	50.5
42327	0	0	0	0		0	0
42366	182	97	19	97		139.5	58
42369	0	0	2	3		0	2.5
42441	113	120	2	2		116.5	2
42458	0	3	0	0		1.5	0
42465	265	79	6	25		172	15.5
42479	407	190	22	37		298.5	29.5
42481	172	0	21	4		86	12.5
42496	0	0	2	7		0	4.5
42516	0	0	0	0		0	0
42544	0	0	0	0		0	0
42568	29	21	0	0		25	0
42571	33	32	0	0		32.5	0
42652	8	24	0	0		16	0
42663	0	14	0	0		7	0
42675	0	0	0	0		0	0
42690	0	1	0	0		0.5	0
42696	0	0	0	0		0	0
42714	8	16	0	0		12	0
42720	7	2	0	0		4.5	0
42723	22	0	0	0		11	0
42736	118	71	0	0		94.5	0
42755	0	0	0	0		0	0
42782	471	396	0	0		433.5	0
42784	277	218	0	0		247.5	0
42839	48	138	0	0		93	0
42874	275	224	0	0		249.5	0
42911	69	1	0	0		35	0
42924	25	0	0	0		12.5	0
42946	0	57	0	0		28.5	0
42959	44	95	0	0		69.5	0
42964	162	120	0	0		141	0
42973	0	0	0	0		0	0
42988	0	0	0	0		0	0
43006	132	173	0	0		152.5	0
43029	118	147	0	0		132.5	0
43072	172	270	0	0		221	0
43091	202	363	0	0		282.5	0
43103	192	74	0	0		133	0
43148	71	1	0	0		36	0
43163	376	531	0	0		453.5	0
43182	11	12	0	0		11.5	0
43191	0	0	0	0		0	0
43216	368	275	0	0		321.5	0
43224	133	75	0	0		104	0
43253	118	206	0	0		162	0
43275	182	52	1	0		117	0.5
43283	819	738	0	0		778.5	0
43289	268	102	0	0		185	0
43293	231	504	0	2		367.5	1
43322	156	12	0	0		84	0
43347	42	34	0	0		38	0
43392	332	286	0	0		309	0
43430	450	353	0	0		401.5	0
43539	131	473	0	0		302	0
43593	189	106	0	0		147.5	0
43602	147	223	0	0		185	0
43625	144	153	0	0		148.5	0
43656	641	568	0	0		604.5	0
43659	211	125	0	0		168	0
43701	139	1410	0	0		774.5	0
43730	0	0	0	0		0	0
43763	29	16	0	0		22.5	0
43796	56	136	0	0		96	0
43802	2	16	0	0		9	0
43859	32	229	0	0		130.5	0
43862	359	523	0	0		441	0
43876	123	211	0	0		167	0
43878	369	598	0	8		483.5	4
43921	359	441	1	0		400	0.5
43923	505	545	0	0		525	0
43940	22	1	0	0		11.5	0
43966	68	251	1	0		159.5	0.5
44007	0	0	0	0		0	0
44019	7	48	0	0		27.5	0
44022	37	21	0	0		29	0
44049	0	0	0	0		0	0
44074	54	96	0	0		75	0
44091	21	48	0	0		34.5	0
44122	66	202	0	0		134	0
44124	86	142	0	0		114	0
44130	50	122	0	1		86	0.5
44155	104	85	0	0		94.5	0
44220	33	28	0	0		30.5	0
44238	101	271	0	0		186	0
44269	271	140	0	0		205.5	0
44280	241	370	0	0		305.5	0
44322	0	0	0	0		0	0
44341	541	775	0	0		658	0
44379	0	0	0	0		0	0
44416	103	229	1	0		166	0.5
44435	182	154	0	1		168	0.5
44441	545	848	3	1		696.5	2
44447	12	30	0	0		21	0
44472	449	537	4	1		493	2.5
44514	0	16	0	0		8	0
44606	169	147	0	1		158	0.5
44619	845	435	3	0		640	1.5
44651	186	81	0	0		133.5	0
44681	140	114	0	1		127	0.5
44689	4	479	1	0		241.5	0.5
44708	0	0	0	0		0	0
44727	10	29	0	0		19.5	0
44754	31	116	0	0		73.5	0
44789	34	89	0	0		61.5	0
44795	510	283	2	0		396.5	1
44801	156	126	0	0		141	0
44837	0	0	0	0		0	0
44849	227	22	0	0		124.5	0
44854	268	45	6	0		156.5	3
44866	37	4	4	0		20.5	2
44930	58	44	0	0		51	0
44976	71	206	23	0		138.5	11.5
45026	78	86	0	1		82	0.5
45038	91	117	0	0		104	0
45055	57	91	0	0		74	0
45063	20	65	0	10		42.5	5
45082	136	50	0	0		93	0
45089	43	16	0	0		29.5	0
45119	202	396	1	0		299	0.5
45125	22	78	0	0		50	0
45168	53	110	0	0		81.5	0
45200	140	45	0	0		92.5	0
45245	165	435	1	0		300	0.5
45258	112	104	0	4		108	2
45304	382	256	0	6		319	3
45308	65	75	0	0		70	0
45326	118	21	0	0		69.5	0
45329	184	413	1	4		298.5	2.5
45347	0	0	0	0		0	0
45355	10	0	0	0		5	0
45375	329	224	0	0		276.5	0
45401	161	359	1	0		260	0.5
45423	39	32	0	0		35.5	0
45437	101	162	0	0		131.5	0
45464	0	30	0	0		15	0
45470	91	118	0	0		104.5	0
45533	6	38	0	0		22	0
45542	3	17	0	0		10	0
45554	4	0	0	0		2	0
45565	306	193	0	2		249.5	1
45591	115	85	1	0		100	0.5
45614	0	0	0	0		0	0
45664	480	665	4	1		572.5	2.5
45668	542	404	1	5		473	3
45707	337	319	0	6		328	3
45711	55	132	3	4		93.5	3.5
45735	0	0	0	0		0	0
45744	0	0	0	0		0	0
45750	2	0	0	0		1	0
45761	101	74	0	0		87.5	0
45768	227	145	7	13		186	10
45771	61	87	0	0		74	0
45777	0	0	0	0		0	0
45789	9	0	0	0		4.5	0
45814	87	141	0	3		114	1.5
45853	225	349	0	0		287	0
45916	114	73	1	1		93.5	1
45919	106	27	0	0		66.5	0
45929	81	128	0	0		104.5	0
45946	0	0	0	0		0	0
45961	0	0	0	0		0	0
45972	12	34	0	0		23	0
45997	0	0	0	0		0	0
46003	68	89	0	1		78.5	0.5
46059	53	74	0	1		63.5	0.5
46149	175	211	3	0		193	1.5
46162	91	7	0	0		49	0
46194	440	45	0	1		242.5	0.5
46204	0	0	0	0		0	0
46216	35	121	0	0		78	0
46265	0	0	0	0		0	0
46282	0	0	0	0		0	0
46323	0	35	0	0		17.5	0
46348	0	0	0	0		0	0
46356	71	148	0	0		109.5	0
46377	0	0	0	0		0	0
46382	7	0	0	0		3.5	0
46397	7	0	0	0		3.5	0
46438	98	4	2	1		51	1.5
46444	0	0	0	0		0	0
46450	0	0	0	0		0	0
46459	15	0	0	0		7.5	0
46468	2	0	0	0		1	0
46477	38	0	0	0		19	0
46486	0	0	0	0		0	0
46493	0	0	0	0		0	0
46504	58	27	0	0		42.5	0
46518	50	0	0	0		25	0
46526	0	0	0	0		0	0
46535	2	0	0	0		1	0
46538	116	87	0	0		101.5	0
46551	0	0	0	0		0	0
46580	15	35	0	0		25	0
46586	303	519	1	2		411	1.5
46620	1	49	0	0		25	0
[truncated: 790 more rows]

## Sheet: Core gene analysis
-	-	Input							Output
#ORF	TAs	ES sites	GD sites	NE sites	GA sites	saturation	mean	call	ES sites	GD sites	NE sites	GA sites	saturation	mean	call
orf67	12	3	0	9	0	0.75	139.44	NE	3	0	9	0	0.75	64.22	NE
5'-tir	14	0	0	14	0	0.8571	327.75	NE	0	0	14	0	0.8571	649.25	NE
IS1999	49	49	0	0	0	0	0	ES	49	0	0	0	0	0	ES
Acetyl-CoA carboxylase	2	0	0	2	0	0.5	306	NE	0	0	2	0	0.5	498	NE
lysR	47	0	0	47	0	0.8298	428.41	NE	0	0	47	0	0.9149	632.14	NE
blaOXA48	39	0	0	39	0	0.7179	345	NE	0	0	39	0	0.7179	669.86	NE
IS1	16	16	0	0	0	0	0	ES	16	0	0	0	0	0	ES
IS1999	47	47	0	0	0	0	0	ES	47	0	0	0	0	0	ES
tir-3'	8	0	0	8	0	1	426.75	NE	0	0	8	0	1	809	NE
pemI	5	0	0	5	0	1	135.8	NE	0	0	5	0	1	347	NE
pemK	7	0	0	7	0	0.8571	310.33	NE	0	0	7	0	0.8571	686.5	NE
mucA	9	0	0	9	0	1	241.67	NE	0	0	9	0	1	434.67	NE
mucB	26	0	0	26	0	0.8077	264.57	NE	0	0	26	0	0.8462	632.55	NE
orf5	5	0	0	5	0	0.8	576.5	NE	0	0	5	0	0.8	1229	NE
orf6	5	0	0	5	0	1	703.2	NE	0	0	5	0	1	1195.6	NE
orf7	11	0	0	11	0	0.8182	261.11	NE	0	0	11	0	0.9091	489.8	NE
orf8	3	0	0	3	0	0.6667	412	NE	0	0	3	0	0.6667	392	NE
orf9	18	0	0	18	0	0.8889	355.88	NE	0	0	18	0	1	614.78	NE
orf10	8	0	0	8	0	0.5	556.75	NE	0	0	8	0	0.625	1136.2	NE
orf10.1	11	0	0	11	0	0.9091	595.8	NE	0	0	11	0	1	803.36	NE
orf11	9	0	0	9	0	0.8889	204.38	NE	0	0	9	0	0.8889	238.62	NE
orf13	17	0	0	17	0	0.9412	593.25	NE	0	0	17	0	1	1115.24	NE
orf14	11	0	0	11	0	0.7273	443.75	NE	0	0	11	0	0.8182	609.11	NE
orf15	7	0	0	7	0	1	473	NE	0	0	7	0	1	830.86	NE
orf16	18	0	0	18	0	0.7222	429.15	NE	0	0	18	0	0.8889	576.25	NE
orf17	15	0	0	15	0	0.8667	253.85	NE	0	0	15	0	0.9333	484.93	NE
orf18	9	0	0	9	0	0.8889	353.75	NE	0	0	9	0	0.8889	560.5	NE
resD	21	0	0	21	0	0.9524	499.45	NE	0	0	21	0	0.9524	802.8	NE
parA	21	0	21	0	0	0.2857	12.83	GD	0	21	0	0	0.4762	12.8	GD
parB	6	0	6	0	0	0.1667	3	GD	0	4	2	0	0.6667	22	GD
nuc	15	0	0	15	0	0.9333	427.07	NE	0	0	15	0	1	901.07	NE
orf19	14	0	14	0	0	0.4286	14.5	GD	0	0	14	0	0.6429	38.67	NE
orf20	13	0	3	10	0	0.5385	25.43	NE	0	0	13	0	0.9231	54.75	NE
orf21	8	0	0	8	0	0.75	315	NE	0	0	8	0	0.75	353.17	NE
orf22	13	0	0	13	0	0.9231	329.25	NE	0	0	13	0	1	351.92	NE
orf23	10	0	0	10	0	0.9	231.33	NE	0	0	10	0	1	320.5	NE
orf24	14	0	0	14	0	0.8571	186.08	NE	0	0	14	0	0.8571	318.17	NE
korC	3	3	0	0	0	0	0	ES	3	0	0	0	0	0	ES
5'-orf25	14	0	0	14	0	0.9286	494.08	NE	0	0	0	14	0.9286	1017.62	GA
IS1	9	9	0	0	0	0	0	ES	9	0	0	0	0	0	ES
orf25-3'	27	0	0	27	0	1	452.59	NE	0	0	27	0	1	877.04	NE
ccgA1	7	0	0	7	0	0.8571	574.17	NE	0	0	7	0	0.8571	1288.67	NE
orf26	30	0	0	30	0	0.9333	459.93	NE	0	0	30	0	0.9667	770.79	NE
orf27	11	0	0	11	0	0.9091	326.5	NE	0	0	11	0	1	742.82	NE
rmoA	4	0	0	4	0	1	210.75	NE	0	0	4	0	1	225	NE
orf27.1	9	0	0	9	0	0.7778	291.14	NE	0	0	9	0	0.8889	372.25	NE
orf28	5	0	0	5	0	0.8	229.5	NE	0	0	5	0	0.8	568	NE
orf29	7	0	0	7	0	1	146.57	NE	0	0	7	0	1	272	NE
orf30	5	0	0	5	0	1	113	NE	0	0	5	0	1	229.8	NE
klcA	13	0	0	13	0	0.7692	348.7	NE	0	0	13	0	0.9231	1183.67	NE
orf31	8	0	0	8	0	0.75	197.83	NE	0	0	8	0	0.75	719.33	NE
orf32	7	0	0	7	0	0.7143	34.6	NE	0	0	7	0	0.7143	361	NE
ssb	13	0	0	13	0	0.7692	82.1	NE	0	0	0	13	0.8462	793.36	GA
orf33	13	0	0	13	0	0.7692	316.3	NE	0	0	0	13	0.8462	2920.18	GA
orf34	29	0	0	29	0	0.7586	93.95	NE	0	0	29	0	0.7931	156.09	NE
orf35	12	0	0	12	0	0.5	62	NE	0	0	12	0	0.5833	217	NE
nikB	11	0	0	0	11	0.5455	829	GA	11	0	0	0	0	0	ES
nikA	73	0	0	40	33	0.6849	805.56	NE	13	51	9	0	0.3014	48.14	GD
traH	17	0	0	17	0	0.7059	103	NE	17	0	0	0	0.0588	1	ES
traI	23	0	0	23	0	1	576.96	NE	6	17	0	0	0.2609	4	GD
traJ	35	0	0	35	0	0.8	350.5	NE	0	35	0	0	0.2571	2	GD
traK	10	0	0	10	0	0.7	330.43	NE	0	10	0	0	0.3	5.67	GD
pri	97	0	0	97	0	0.8247	384.71	NE	0	68	29	0	0.6701	18.35	GD
traL	22	1	0	21	0	0.7727	174.41	NE	22	0	0	0	0.0455	3	ES
orf36.1	11	0	0	11	0	1	450.64	NE	2	9	0	0	0.6364	11.57	GD
orf36.2	8	0	0	8	0	0.625	75.4	NE	0	4	4	0	0.75	41.5	NE
traM	30	0	0	30	0	0.8333	233.92	NE	30	0	0	0	0	0	ES
traN	35	0	0	35	0	0.9143	425.5	NE	16	19	0	0	0.1143	2.75	GD
traO	47	0	0	47	0	0.9149	270.12	NE	0	47	0	0	0.383	4.06	GD
traP	22	0	0	22	0	0.6364	160.86	NE	0	22	0	0	0.2273	1.6	GD
traQ	18	0	0	18	0	0.9444	360.47	NE	0	18	0	0	0.2778	7.2	GD
traR	12	0	0	12	0	0.8333	208.1	NE	0	12	0	0	0.4167	1.8	GD
orf38	15	0	0	15	0	0.7333	250.73	NE	0	15	0	0	0.4	2.17	GD
traU	120	0	0	120	0	0.8083	343.14	NE	0	120	0	0	0.3583	3.49	GD
traW	40	0	0	40	0	0.95	546.29	NE	0	40	0	0	0.7	8.75	GD
traX	39	0	0	39	0	0.7692	138.6	NE	0	39	0	0	0.4872	6.89	GD
traY	121	0	0	121	0	0.9174	332.12	NE	0	115	6	0	0.6116	10.61	GD
excA	42	0	0	42	0	0.9048	651.61	NE	0	0	0	42	0.9762	14388.7	GA
repC	9	0	0	9	0	0.4444	96.25	NE	0	0	0	9	0.7778	732.86	GA
repB	4	4	0	0	0	0	0	ES	4	0	0	0	0	0	ES
repA	23	23	0	0	0	0	0	ES	23	0	0	0	0	0	ES
trbC	57	0	0	57	0	0.9298	482.42	NE	0	57	0	0	0.6667	11.39	GD
trbB	25	0	0	25	0	0.92	503.39	NE	0	25	0	0	0.68	14.88	GD
trbA	40	0	0	40	0	0.9	394.78	NE	0	40	0	0	0.575	7.78	GD
trbN	10	0	4	6	0	0.5	321.4	NE	0	10	0	0	0.3	15.67	GD

## Sheet: resampling_table
#Resampling
#Console: python3 /opt/conda/envs/transit/bin/transit resampling /home/rstudio/playground/PROJECT/normalize all genes/2_analysis/pOXA-OXA_D__pOXA-control-r1-pA/ttr,wig,/home/rstudio/playground/PROJECT/normalize all genes/2_analysis/pOXA-OXA_D__pOXA-control-r2-pA/ttr,wig /home/rstudio/playground/PROJECT/normalize all genes/2_analysis/pOXA-OXA_T__pOXA-transconjugant-r1-pA/ttr,wig,/home/rstudio/play…
#Parameters: samples=10000, norm=nonorm, histograms=False, adaptive=False, excludeZeros=False, pseudocounts=5,0, LOESS=False, trim_Nterm=10,0, trim_Cterm=10,0
#Control Data: b'/home/rstudio/playground/PROJECT/normalize all genes/2_analysis/pOXA-OXA_D__pOXA-control-r1-pA/ttr,wig,/home/rstudio/playground/PROJECT/normalize all genes/2_analysis/pOXA-OXA_D__pOXA-control-r2-pA/ttr,wig'
#Experimental Data: b'/home/rstudio/playground/PROJECT/normalize all genes/2_analysis/pOXA-OXA_T__pOXA-transconjugant-r1-pA/ttr,wig,/home/rstudio/playground/PROJECT/normalize all genes/2_analysis/pOXA-OXA_T__pOXA-transconjugant-r2-pA/ttr,wig'
#Annotation path: b'/home/rstudio/playground/DATA/GENBANK/pOXA_genbank/pOXA-48_sequenced_locus-tag-gene2,prot_table'
#Time: 18,99655318260193
#Orf	Sites	Mean input	Mean output	log2FC	Sum input	Sum output	Delta Mean	p-value	Adj, p-value
orf67	12	52.3	24.1	-0.98	1255	578	-28.2	0.0757	0.12617
5'_tir	14	140.5	278.2	0.96	3933	7791	137.8	0.0422	0.08152
IS1999	49	0	0	0	0	0	0	1	1
accADC	2	76.5	124.5	0.67	306	498	48	0.6579	0.74562
lysR	47	177.7	289.2	0.69	16708	27182	111.4	0.0337	0.06662
blaOXA-48	39	123.8	240.5	0.93	9660	18756	116.6	0.0052	0.01381
IS1	16	0	0	0	0	0	0	1	1
IS1999	47	0	0	0	0	0	0	1	1
tir_3'	8	213.4	404.5	0.91	3414	6472	191.1	0.1494	0.22279
pemI	5	67.9	173.5	1.29	679	1735	105.6	0.0278	0.05763
pemK	7	133	294.2	1.12	1862	4119	161.2	0.186	0.25406
mucA	9	120.8	217.3	0.82	2175	3912	96.5	0.0697	0.12316
mucB	26	106.8	267.6	1.29	5556	13916	160.8	0.0016	0.00469
orf5	5	230.6	491.6	1.08	2306	4916	261	0.0872	0.14254
orf6	5	351.6	597.8	0.76	3516	5978	246.2	0.0973	0.15331
orf7	11	106.8	222.6	1.03	2350	4898	115.8	0.1883	0.25406
orf8	3	137.3	130.7	-0.07	824	784	-6.7	0.983	1
orf9	18	158.2	307.4	0.94	5694	11066	149.2	0.1038	0.15755
orf10	8	139.2	355.1	1.32	2227	5681	215.9	0.0705	0.12316
orf10.1	11	270.8	401.7	0.56	5958	8837	130.9	0.1639	0.2402
orf11	9	90.8	106.1	0.21	1635	1909	15.2	0.6123	0.71295
orf13	17	279.2	557.6	0.99	9492	18959	278.4	0.0014	0.00441
orf14	11	161.4	249.2	0.61	3550	5482	87.8	0.3135	0.39849
orf15	7	236.5	415.4	0.8	3311	5816	178.9	0.327	0.40875
orf16	18	155	256.1	0.71	5579	9220	101.1	0.1874	0.25406
orf17	15	110	226.3	1.01	3300	6789	116.3	0.0158	0.03731
orf18	9	157.2	249.1	0.65	2830	4484	91.9	0.393	0.47721
resD	21	237.8	382.3	0.67	9989	16056	144.5	0.045	0.085
parA	21	1.8	3	0.24	77	128	1.2	0.3472	0.42771
parB	6	0.2	7.3	1.23	3	88	7.1	0.0105	0.02625
nuc	15	199.3	450.5	1.16	5979	13516	251.2	0.0198	0.04429
orf19	14	3.1	12.4	1.1	87	348	9.3	0.025	0.05313
orf20	13	6.8	25.3	1.35	178	657	18.4	0.0004	0.00136
orf21	8	118.1	132.4	0.16	1890	2119	14.3	0.8167	0.91341
orf22	13	152	176	0.21	3951	4575	24	0.6017	0.71034
orf23	10	104.1	160.2	0.6	2082	3205	56.2	0.3141	0.39849
orf24	14	79.8	136.4	0.74	2233	3818	56.6	0.2523	0.32993
korC	3	0	0	0	0	0	0	1	1
5'-orf25	14	229.4	472.5	1.03	6423	13229	243.1	0.0028	0.00793
IS1	9	0	0	0	0	0	0	1	1
orf25-3'	27	226.3	438.5	0.94	12220	23680	212.2	0.0097	0.02498
ccgA1	7	246.1	552.3	1.15	3445	7732	306.2	0.1029	0.15755
orf26	30	214.6	372.6	0.78	12878	22353	157.9	0.0208	0.04533
orf27	11	148.4	371.4	1.29	3265	8171	223	0.0487	0.08999
rmoA	4	105.4	112.5	0.09	843	900	7.1	0.9378	1
orf27.1	9	113.2	165.4	0.53	2038	2978	52.2	0.4404	0.52724
orf28	5	91.8	227.2	1.26	918	2272	135.4	0.0748	0.12617
orf29	7	73.3	136	0.85	1026	1904	62.7	0.2032	0.26987
orf30	5	56.5	114.9	0.96	565	1149	58.4	0.181	0.25406
klcA	13	134.1	546.3	1.99	3487	14204	412.2	0.0974	0.15331
orf31	8	74.2	269.8	1.79	1187	4316	195.6	0.1758	0.25327
orf32	7	12.4	128.9	2.95	173	1805	116.6	0.0123	0.02987
ssb	13	31.6	335.7	3.22	821	8727	304.1	0	0
orf33	13	121.7	1235.5	3.29	3163	32122	1113.8	0.0015	0.00455
orf34	29	35.6	61.9	0.72	2067	3590	26.3	0.071	0.12316
orf35	12	15.5	63.3	1.74	372	1519	47.8	0.0332	0.06662
nikB	11	226.1	0	-5.53	4974	0	-226.1	0.001	0.00327
nikA	73	275.9	7.3	-4.52	40278	1059	-268.6	0	0
traH	17	36.4	0	-3.04	1236	1	-36.3	0	0
traI	23	288.5	0.5	-5.73	13270	24	-288	0	0
traJ	35	140.2	0.3	-4.79	9814	18	-139.9	0	0
traK	10	115.7	0.8	-4.37	2313	17	-114.8	0	0
pri	97	158.6	6.1	-3.88	30777	1193	-152.5	0	0
traL	22	67.4	0.1	-3.84	2965	3	-67.3	0	0
orf36.1	11	225.3	3.7	-4.73	4957	81	-221.6	0	0
orf36.2	8	23.6	15.6	-0.47	377	249	-8	0.6227	0.71526
traM	30	97.5	0	-4.36	5848	0	-97.5	0	0
traN	35	194.5	0.2	-5.27	13616	11	-194.4	0	0
traO	47	123.6	0.8	-4.48	11615	73	-122.8	0	0
traP	22	51.2	0.2	-3.44	2252	8	-51	0	0
traQ	18	170.2	1	-4.87	6128	36	-169.2	0	0
traR	12	86.7	0.4	-4.09	2081	9	-86.3	0	0
orf38	15	91.9	0.4	-4.16	2758	13	-91.5	0	0
traU	120	138.7	0.6	-4.67	33285	150	-138.1	0	0
traW	40	259.5	3.1	-5.04	20759	245	-256.4	0	0
traX	39	53.3	1.7	-3.13	4158	131	-51.6	0	0
traY	121	152.3	3.2	-4.25	36865	785	-149.1	0	0
excA	42	294.8	7023.1	4.55	24761	589937	6728.3	0	0
repC	9	21.4	285	3.46	385	5130	263.6	0.019	0.04365
repB	4	0	0	0	0	0	0	1	1
repA	23	0	0	0	0	0	0	1	1
trbC	57	224.3	3.8	-4.7	25568	433	-220.5	0	0
trbB	25	231.6	5.1	-4.56	11578	253	-226.5	0	0
trbA	40	177.7	2.2	-4.66	14212	179	-175.4	0	0
trbN	10	80.3	2.4	-3.54	1607	47	-78	0.0032	0.00877
