# Supplementary material for: Genetic determinants of pOXA-48 plasmid maintenance and propagation in Escherichia coli
Source: Nat Commun. 2025 Aug 19;16:7734. doi: 10.1038/s41467-025-62404-7 (PMC12365149; doi:10.1038/s41467-025-62404-7)
Supplement: Supplementary file 7 — Source data [file 41467_2025_62404_MOESM7_ESM.xlsx]

## Sheet: Figure 2e-g
Figure 2e_stability parAB and nuc mutants
percentage of cells with plasmid
	wt			parA			parB			nuc
generations	replicat 1	replicat 2	replicat 3	replicat 1	replicat 2	replicat 3	replicat 1	replicat 2	replicat 3	replicat 1	replicat 2	replicat 3
0	100	100	100	100	100	100	100	100	100	100	100	100
10	100	100	100	50.6667	72.1485	54.4444	33.966	40.5118	46.4245	100	95.7143	100
20	100	100	100	21.3333	18.0663	12.0988	8.04924	9.55644	12.8676	100	100	100
30	100	100	100	9.57009	3.3264	4.49026	3.09091	1.77882	6.71355	100	100	100
40	100	100	100	3.87879	0	0	3.32356	1.89117	2.05882	100	100	100
Figure 2f_growth curve orf19 mutant
	wt - no antibiotic			orf19 - no antibiotic			wt - Ampicillin			orf19 - Ampicillin
Time min	replicat 1	replicat 2	replicat 3	replicat 1	replicat 2	replicat 3	replicat 1	replicat 2	replicat 3	replicat 1	replicat 2	replicat 3
0	0.0232	0.0230667	0.0214333	0.0266333	0.0253333	0.0262333	0.0237667	0.022	0.0206667	0.0296667	0.0264333	0.0230667
10.0002	0.0285	0.0288667	0.027	0.0326667	0.0338333	0.0334667	0.0297	0.0273	0.0249667	0.0360333	0.0330667	0.0285
20.0006	0.0348333	0.0377	0.0359667	0.0408333	0.0460667	0.0436333	0.0391333	0.0350667	0.0315667	0.0448	0.0410333	0.0354
30.0007	0.0463333	0.0521667	0.0506667	0.0536667	0.0624333	0.0578333	0.0532667	0.0472667	0.0426	0.0601333	0.0553667	0.0476667
40.001	0.0625	0.0715	0.0700667	0.0720667	0.0835	0.0759667	0.0699667	0.0633333	0.0573667	0.0807	0.0732	0.0635333
50.0014	0.0871667	0.097	0.0948	0.0975	0.109767	0.0995	0.0953667	0.0870333	0.0790333	0.1076	0.0948	0.0840667
60.0017	0.1144	0.128867	0.1261	0.125233	0.1414	0.126433	0.1269	0.116667	0.107867	0.139033	0.124767	0.1114
70.002	0.148733	0.1676	0.164	0.1553	0.176167	0.156467	0.165867	0.1539	0.1388	0.1738	0.1556	0.139433
80.0023	0.184433	0.2089	0.2055	0.1876	0.2119	0.1911	0.203667	0.1929	0.1784	0.219567	0.196333	0.1741
90.0025	0.223367	0.253033	0.247133	0.2265	0.252533	0.2309	0.240833	0.229133	0.217167	0.2661	0.2435	0.218767
100.003	0.264733	0.2958	0.290467	0.2549	0.278	0.260733	0.284067	0.272433	0.2601	0.3017	0.281067	0.258
110.003	0.301633	0.3294	0.3259	0.265	0.2835	0.270967	0.318967	0.310933	0.298467	0.315533	0.301833	0.282667
120.003	0.317133	0.340933	0.342267	0.262367	0.277833	0.270667	0.340367	0.336133	0.324567	0.3072	0.301933	0.286533
130.003	0.306267	0.3308	0.339633	0.259267	0.275633	0.271733	0.336	0.338467	0.328867	0.3044	0.296767	0.283667
140.004	0.2927	0.320167	0.330633	0.256367	0.272367	0.2707	0.327233	0.329433	0.3183	0.292833	0.291867	0.2773
150.004	0.2841	0.318133	0.331733	0.2576	0.275133	0.269	0.339433	0.3258	0.3112	0.2914	0.286433	0.2712
160.004	0.2888	0.321967	0.343033	0.2699	0.287233	0.2802	0.357233	0.339033	0.321633	0.3007	0.2977	0.2696
170.004	0.294633	0.322833	0.343833	0.281933	0.296033	0.2902	0.368567	0.3486	0.3312	0.311167	0.306167	0.287033
180.004	0.297433	0.319767	0.338433	0.287833	0.3004	0.2966	0.365567	0.3465	0.330033	0.3106	0.311367	0.2935
190.005	0.3062	0.3232	0.339533	0.303367	0.315067	0.310733	0.380533	0.3479	0.331767	0.326567	0.325233	0.304367
200.005	0.321633	0.3404	0.353467	0.3159	0.324467	0.326033	0.381667	0.367867	0.343833	0.3351	0.329133	0.315167
210.005	0.326367	0.340767	0.352	0.32	0.328967	0.330367	0.379933	0.363333	0.351067	0.338967	0.337233	0.328333
220.005	0.334567	0.348967	0.354767	0.3265	0.3355	0.336233	0.382233	0.3665	0.350033	0.345567	0.3456	0.3363
230.006	0.339467	0.3495	0.3521	0.330967	0.3402	0.341667	0.382733	0.360967	0.3533	0.3528	0.350567	0.3391
240.006	0.350467	0.359333	0.357233	0.340367	0.3476	0.348567	0.397233	0.366567	0.354967	0.3553	0.3594	0.3482
250.006	0.359367	0.365033	0.3651	0.347467	0.353467	0.353433	0.413333	0.372067	0.364367	0.367133	0.362367	0.349833
260.006	0.368533	0.374267	0.375133	0.3572	0.365967	0.360567	0.420067	0.388033	0.373867	0.376467	0.3739	0.358667
270.007	0.379733	0.3917	0.3929	0.364067	0.3712	0.373233	0.432767	0.395167	0.383767	0.383333	0.381333	0.369867
280.007	0.383767	0.393667	0.393333	0.368033	0.3737	0.374867	0.4402	0.3987	0.3893	0.390033	0.388233	0.377
290.008	0.3901	0.396	0.396533	0.3743	0.3818	0.381833	0.4515	0.403967	0.396367	0.394733	0.394733	0.383
300.008	0.396333	0.405467	0.4055	0.377933	0.384633	0.386	0.4727	0.416	0.405867	0.404933	0.4022	0.391967
310.008	0.402633	0.4086	0.408867	0.383633	0.387433	0.390167	0.4883	0.421833	0.4192	0.415033	0.4094	0.398333
320.008	0.409567	0.415967	0.416033	0.390533	0.395267	0.396533	0.4982	0.4296	0.4252	0.422467	0.4188	0.408333
330.009	0.418733	0.431567	0.430633	0.4001	0.403367	0.402233	0.5119	0.443333	0.435967	0.4321	0.423367	0.4107
340.009	0.4301	0.442267	0.438933	0.411	0.417567	0.417867	0.519067	0.4587	0.443433	0.4422	0.4325	0.429533
350.009	0.4331	0.444667	0.4418	0.421633	0.4243	0.430733	0.5239	0.463233	0.448633	0.446667	0.445567	0.435233
figure 2g_stability orf19 mutant
percentage of cells with plasmid
Time min	0	40
	100	100
	100	100
	100	100

## Sheet: Figure 3c-d
Figure 3c
viable transconjugants
	Repl 1		Repl 2		Repl 3		Repl 4		Repl 5		Repl 6
counts	Colonies	Dilution	Colonies	Dilution	Colonies	Dilution	Colonies	Dilution	Colonies	Dilution	Colonies	Dilution
nsp	2	5	3	5	3	5	4	5	5	5	7	5
OXA48/-	13	3	19	3	4	4	2	4	11	3	12	3
OXA48 / PemI	11	4	5	4	12	4	12	4	10	4	8	4
OXA48 / agrB	8	5	4	5	5	5	18	4	3	5	2	5
cfu/ml	Repl 1	Repl 2	Repl 3	Repl 4	Repl 5	Repl 6	Average	StDev
nsp	20000000	30000000	30000000	40000000	50000000	70000000	40000000	1.78885e+07
OXA48/-	1300000	1900000	4000000	2000000	1100000	1200000	1.91667e+06	1.08704e+06
OXA48 / PemI	11000000	5000000	12000000	12000000	10000000	8000000	9.66667e+06	2.73252e+06
OXA48 / agrB	80000000	40000000	50000000	18000000	30000000	20000000	3.96667e+07	2.31661e+07
Figure 3d
	dqlB homologue	No dqlB homologue	%
IncL	404	3	99.2629
IncM	168	8	95.4545
IncB/O/K/Z	386	78	83.1897
IncX	1047	506	67.4179
IncI	822	720	53.3074
IncN	83	418	16.5669
IncHI	50	851	5.54939
IncF	333	7735	4.12742
IncP	9	301	2.90323
IncC	5	752	0.660502
IncR	2	487	0.408998
IncY	1	269	0.37037

## Sheet: Figure 5
Figure 5_conjugation frequency_orf38_orf36.1
	wt	orf36.1	orf36.1 + porf36.1	orf38	orf38 + porf38
	84.7619	31.9149	100	1e-08	11.3208
	76.2376	20.202	99.0196	1e-08	8.65385
	79.2079	18.5185	100	0.00014858	7.52688
	98.9247	24.1758	98.8764	7.2115e-05	2.08333
	89.29	37.84	98.21
	79.09	33.33	94.59
	88.39	40	99.1
	90.4762	30.1887
	93.2039	21.9048
	89.6226	27.3585
	92.52
	96.33
	94.06
Mean	88.6242	28.5433	98.5423	5.51787e-05	7.3962
SD	6.97624	7.37333	1.85434	7.09408e-05	3.88276

## Sheet: Figure 6
Figure 6a
transfer frequency (T/R+T)
	wt	orf32	orf32 porf32	ssb	orf33	excA	repC	repC pRepC
	34.3	66.99	17.65	27.72	24.75	65.7	26.3	7.62
	72.4138	75.49	22.22	36.27	45.54	48.5149	95.098	16.35
	66.6667	78.89	26.92	52.69	64.29	63.1579	93.1373	24.76
	68.5714	80.58		37.25	62	48.5714	90.3846	30.48
	42	84.16		64.71	66.67	25.4717	44.086	23.81
	54	87.25		54.9	67.65		50.98	23.5294
	37.6238						86.21
	25.49						83.33
	49.02						98.02
	40.45						98.02
	40.57
	47.06
	64.71
	19.81
	22.22
	15.31
	28.72
	37.14
	33.65
mean	42.0908	78.8933	22.2633	45.59	55.15	50.2832	76.5566	21.0916
SD	16.9888	7.12304	4.63515	13.9887	16.9466	16.0086	26.0439	7.98622
Figure 6b
PCN	orf32	ssb	orf33	excA	repC	repC + pRepC
	1.1	1.1	1.1	0.9	2	0.9
	1.1	1	1.2	0.6	1.8	0.7
	1	0.9	1.1	0.5	1.9	0.4
				1	2.4	1
				1	2.2	1
mean	1.06667	1	1.13333	0.8	2.06	0.8
SD	0.057735	0.1	0.057735	0.234521	0.240832	0.254951
Figure 6c
MIC	wt	ΔrepC	ΔrepC + prepC
	4	8	4
	4	7	4
	4	7	3
		8
		7
		8
mean	4	7.5	3.66667
SD	0	0.547723	0.57735
Figure 6d
Exclusion index	wt	excA	excA+pexcA
	517.489	2.38961	127.42
	560.836	2.60718	315.34
	356.073	1.84008	449.39
	325.295	1.64098	1709.24
	693.37	1.92
mean	490.613	2.07957	650.347
SD	151.818	0.403014	718.174
Figure 6e
PCN
	excA	excA + pExcA
	9.5	0.7
	9.8	0.7
	12.4	1.1
	10.5	1
	10.3	1.1
	10	1.1
	10.7	1.2
mean	10.4571	0.985714
SD	0.950188	0.20354
Figure 6f
transfer frequency (T/R+T)
	wt	excA	excA pExcA
	0.971098	50.9434	4.17722
	0.827957	46.6667	3.33333
	1.47059	25.2033	8.94737
	1.85	65.6716	1.29333
	12.9787	68	1.60377
	3.15789	90.3226	2.98438
	2.11538	78.5714	2.89855
	10	41.6667	9.7561
	3.01887	35.8974	4.07407
	8.5	42.623	3.06931
	7.34177		2.98438
	3.47222	89.1089	2.89855
	3.2381		9.7561
			4.07407
			3.06931
mean	4.53405	57.6977	4.32799
SD	3.88015	21.9981	2.78907

## Sheet: Figure S1
Figure S1_growth curve parAB mutants
	wt - no antibiotic			DparA - no antibiotic			DparB -no antibiotic			wt - Ampicillin			parA - Ampicillin			parB - Ampicillin
Time min	replicat 1	replicat 2	replicat 3	replicat 1	replicat 2	replicat 3	replicat 1	replicat 2	replicat 3	replicat 1	replicat 2	replicat 3	replicat 1	replicat 2	replicat 3	replicat 1	replicat 2	replicat 3
0	0.021	0.0253667	0.0239333	0.0211667	0.0236	0.0313	0.026	0.0226667	0.0242667	0.0196333	0.0193333	0.0212333	0.0226667	0.0180333	0.0184	0.0194	0.0218333	0.0213333
10.0002	0.0264333	0.0314	0.0293333	0.0255	0.0291667	0.0366333	0.0319667	0.0293333	0.0291	0.0233333	0.0247667	0.0252333	0.0252333	0.0211667	0.0219	0.0224333	0.0258	0.0237667
20.0006	0.0337667	0.0404667	0.0373333	0.0313667	0.0365	0.0446667	0.0386667	0.0382	0.0361333	0.0286333	0.0335667	0.0311333	0.0296	0.0255	0.0262333	0.0267333	0.0312667	0.0299
30.0007	0.0448667	0.0545	0.0495	0.0411	0.0482	0.0576	0.0507667	0.0550667	0.0481667	0.0378667	0.0447333	0.0421	0.0362	0.0340333	0.0335	0.0333667	0.0395667	0.0335
40.001	0.0595667	0.0729333	0.0664667	0.0549	0.0648667	0.0761	0.0671667	0.0744	0.0650667	0.0476333	0.0606	0.0565333	0.0447333	0.0450333	0.0415667	0.0399667	0.0491	0.0398
50.0014	0.0815333	0.100667	0.0934	0.0764667	0.0867667	0.0998	0.0920333	0.105267	0.0872667	0.0638	0.0830667	0.0762	0.0545667	0.0585	0.0501667	0.0489333	0.0602667	0.0476333
60.0017	0.108833	0.132933	0.1231	0.0998667	0.114467	0.128867	0.123267	0.137433	0.115467	0.0845667	0.110333	0.1019	0.0667333	0.0747	0.0633333	0.0607667	0.0726	0.0576
70.002	0.143967	0.1715	0.160267	0.128833	0.149167	0.166867	0.1597	0.177667	0.148967	0.1104	0.1417	0.1313	0.0775	0.0863667	0.0730667	0.0716667	0.0853667	0.0677667
80.0023	0.1763	0.2097	0.195733	0.165033	0.185	0.207	0.197867	0.2139	0.1856	0.142	0.1738	0.164733	0.0887667	0.0950333	0.0804	0.0803	0.0932333	0.0799333
90.0025	0.204467	0.2364	0.235533	0.1991	0.219367	0.2466	0.2353	0.251967	0.2228	0.169833	0.2047	0.199967	0.101267	0.108733	0.0917	0.0934667	0.107033	0.0948333
100.003	0.226233	0.255533	0.2673	0.2308	0.246167	0.275467	0.263767	0.268233	0.255267	0.191033	0.218133	0.229833	0.1127	0.1173	0.102833	0.102533	0.115033	0.1061
110.003	0.2481	0.275233	0.284767	0.243233	0.2569	0.2784	0.271267	0.2684	0.271	0.205533	0.228367	0.249267	0.127133	0.130733	0.1151	0.1132	0.127333	0.1228
120.003	0.261067	0.2767	0.291767	0.247367	0.262567	0.282933	0.2703	0.2694	0.2789	0.2216	0.2327	0.2555	0.142567	0.145867	0.127767	0.125467	0.1369	0.137467
130.003	0.2652	0.273933	0.282133	0.251433	0.266433	0.283533	0.265933	0.268933	0.2898	0.231733	0.233167	0.256133	0.158667	0.1618	0.141033	0.141467	0.1483	0.153333
140.004	0.260867	0.2715	0.2825	0.2538	0.2686	0.284	0.2639	0.267967	0.2922	0.234867	0.2385	0.251233	0.174833	0.179167	0.155033	0.156733	0.1594	0.168867
150.004	0.267233	0.2889	0.2921	0.254433	0.268833	0.2859	0.262	0.268867	0.2972	0.238633	0.2435	0.2493	0.183633	0.186467	0.167267	0.169	0.167933	0.1806
160.004	0.277833	0.2991	0.310933	0.256967	0.273333	0.303767	0.280067	0.2894	0.313233	0.2484	0.264067	0.2598	0.197967	0.201733	0.181933	0.184533	0.180833	0.193433
170.004	0.2846	0.305233	0.322033	0.2738	0.292167	0.316933	0.2941	0.300033	0.328967	0.267233	0.286233	0.2781	0.210733	0.212967	0.197	0.199533	0.192367	0.206367
180.004	0.296333	0.3151	0.3307	0.2828	0.303167	0.315233	0.307567	0.308033	0.337367	0.272133	0.295233	0.2829	0.221267	0.227167	0.208567	0.2118	0.2059	0.217567
190.005	0.3099	0.3284	0.3356	0.291167	0.313333	0.3165	0.3211	0.313	0.335167	0.285833	0.309467	0.2909	0.235933	0.238167	0.2286	0.234	0.222467	0.234067
200.005	0.321633	0.3391	0.360633	0.298967	0.319133	0.3281	0.3367	0.328667	0.3304	0.297267	0.3274	0.3019	0.2471	0.2479	0.245167	0.25	0.2356	0.243933
210.005	0.326933	0.340333	0.359267	0.307767	0.3216	0.339033	0.339933	0.335367	0.337133	0.321667	0.338367	0.3316	0.258167	0.2634	0.263833	0.2618	0.249467	0.2571
220.005	0.3354	0.344667	0.359867	0.324067	0.337233	0.3489	0.3493	0.337967	0.345967	0.322433	0.341767	0.3339	0.270433	0.278767	0.277233	0.271067	0.2599	0.271033
230.006	0.3441	0.3504	0.3636	0.330667	0.344133	0.358733	0.358033	0.346733	0.346667	0.3269	0.3519	0.3347	0.284567	0.2908	0.288	0.283767	0.272933	0.282933
240.006	0.353533	0.357867	0.369333	0.336033	0.3522	0.372933	0.365967	0.3487	0.353833	0.334667	0.356167	0.338233	0.3	0.307733	0.295	0.290233	0.283333	0.298933
250.006	0.362567	0.364667	0.372567	0.339733	0.360167	0.382667	0.371633	0.354733	0.359267	0.3393	0.3699	0.3475	0.308767	0.3137	0.303333	0.2964	0.284433	0.305633
260.006	0.369367	0.369033	0.377333	0.3448	0.365467	0.393433	0.3806	0.361067	0.364733	0.348333	0.377133	0.3492	0.314	0.321333	0.305833	0.3033	0.293533	0.317
270.007	0.378533	0.375767	0.3826	0.348867	0.374767	0.406167	0.3854	0.366333	0.372067	0.355	0.386833	0.3572	0.319467	0.325533	0.309933	0.305833	0.294333	0.323067
280.007	0.389867	0.3831	0.3897	0.3536	0.381	0.414867	0.3929	0.372	0.378467	0.363	0.4057	0.3665	0.3243	0.331367	0.3168	0.312567	0.2989	0.328367
290.008	0.4042	0.401567	0.404	0.359167	0.388367	0.431733	0.405267	0.379333	0.3825	0.368067	0.405967	0.3704	0.327733	0.330533	0.316667	0.316967	0.304333	0.330433
300.008	0.4143	0.409833	0.421367	0.3663	0.394567	0.445867	0.416667	0.389933	0.387433	0.378733	0.427667	0.3877	0.333767	0.339	0.327067	0.323433	0.3096	0.334767
310.008	0.4195	0.4144	0.425433	0.372033	0.4043	0.4603	0.431333	0.406133	0.395033	0.382967	0.4394	0.3932	0.338833	0.343967	0.327267	0.329533	0.315067	0.339433
320.008	0.424433	0.418867	0.428633	0.380833	0.412967	0.472867	0.441633	0.415	0.405833	0.386767	0.447033	0.396767	0.344	0.349167	0.332833	0.334933	0.3206	0.344433
330.009	0.4314	0.4249	0.436633	0.395333	0.426733	0.481867	0.447767	0.420433	0.423667	0.3954	0.454933	0.400733	0.3508	0.355133	0.334267	0.342467	0.328833	0.3523
340.009	0.4416	0.441767	0.449067	0.402533	0.431567	0.489433	0.453033	0.432467	0.429433	0.414067	0.4691	0.409367	0.3548	0.358133	0.341633	0.3463	0.332367	0.357767
350.009	0.446533	0.4437	0.459567	0.401567	0.4333	0.502067	0.4679	0.448033	0.430267	0.422133	0.475433	0.430333	0.356867	0.3605	0.346	0.353233	0.3372	0.362433
